# Supplementary material for: Aneuploidy shortens replicative lifespan in Saccharomyces cerevisiae
Source: Aging Cell. 2016 Jan 13;15(2):317–24. doi: 10.1111/acel.12443 (PMC4783355; doi:10.1111/acel.12443)
Supplement: Supplementary file 4 — Table S1 Strains used in this study. Table S2 Change in DNA and gene content of evolved disomes relative to the original disomes. Table S3 Mutations discovered by WGS of chr5 disome evolved clone 2. Table S4 Complete genotypes of chromosome 5 disome evolved clone 2 segregants. Table S5 Replicative lifespan data summary. Table S6 Replicative lifespan raw data. [file ACEL-15-317-s004.xlsx]

## Sheet: Table S1
Supplementary Table 1: Strains used in this study
YMD number	AKA	Name	genotype	background	Extra chromosome DNA content	Previous nomeclature	Reference	Notes
YMD671	A11311	w303 control	MATa, ade1::HIS3, lys2::KanMX6, leu2-3, ura3, trp1-1, his3-11or 15, can1-100, GAL, psi+	w303			Torres et. al., 2007
YMD2566		w303 control	MATx, ade1::HIS3, lys2::KanMX6, leu2-3, ura3, trp1-1, his3-11or 15, can1-100, GAL, psi+	w303
	ACB668	YMD285 x YMD2566 zygote 1	MATa/x, ade2-1, leu2-3, ura3, trp1-1, his3-11,15, can1-100, GAL, psi+, can1::HIS3, intergenic region betwn 187520-187620::KanMX6	w303			This study
	ACB669	YMD285 x YMD2566 zygote 2	MATa/x, ade2-1, leu2-3, ura3, trp1-1, his3-11,15, can1-100, GAL, psi+, can1::HIS3, intergenic region betwn 187520-187620::KanMX6	w303			This study
	ACB670	YMD285 x YMD2566 zygote 3	MATa/x, ade2-1, leu2-3, ura3, trp1-1, his3-11,15, can1-100, GAL, psi+, can1::HIS3, intergenic region betwn 187520-187620::KanMX6	w303			This study
YMD705	A16850	YAC-1	MATa, ade2-1, leu2-3, ura3, trp1-1, his3-11,15, can1-100, GAL, psi+, ade1::HIS3, lys2::KanMX6 /YAC-1	w303	Mouse Chr X	PA3-1	Huang et. al., 2003	Size of YAC = 1600 kb
YMD707	A16851	YAC-7	MATa, ade2-1, leu2-3, ura3, trp1-1, his3-11,15, can1-100, GAL, psi+,ade1::HIS3, lys2::KanMX6 /YAC-7	w303	Human Chr VII	yWSS1572-1	Huang et. al., 2003	Size of YAC = 375 kb
YMD706	A16854	YAC-1c	MATa, ade2-1, leu2-3, ura3, trp1-1, his3-11,15, can1-100, GAL, psi+,ade1::HIS3, lys2::KanMX6 /YAC-1c	w303	Mouse Chr X	PA3-1	Truncated YAC-1	Size of YAC = 800 kb
YMD678	A17392	YAC-2	MATa, ade2-1, leu2-3, ura3, trp1-1, his3-11,15, can1-100, GAL, psi+,ade1::HIS3, lys2::KanMX6 /YAC-2	w303	Human Chr Y	yOX39	Foote et. al., 1992	Size of YAC = 850 kb
YMD681	A17393	YAC-3	MATa, ade2-1, leu2-3, ura3, trp1-1, his3-11,15, can1-100, GAL, psi+,ade1::HIS3, lys2::KanMX6 /YAC-3	w303	Human Chr Y	yOX32	Foote et. al., 1992	Size of YAC = 670 kb
YMD683	A17394	YAC-4	MATa, ade2-1, leu2-3, ura3, trp1-1, his3-11,15, can1-100, GAL, psi+,ade1::HIS3, lys2::KanMX6 /YAC-4	w303	Human Chr Y	yOX41	Foote et. al., 1992	Size of YAC = 620 kb
YMD679	A17397	YAC-6	MATa, ade2-1, leu2-3, ura3, trp1-1, his3-11,15, can1-100, GAL, psi+,ade1::HIS3, lys2::KanMX6 /YAC-6	w303	Human Chr Y	yOX1	Foote et. al., 1992	Size of YAC = 450 kb
YMD672	A12683	chr1 disome	MATa, ade2-1, leu2-3, ura3, trp1-1, his3-11,15, can1-100, GAL, psi+, ade1::HIS3, ade1::KanMX6	w303	yeast		Torres et. al., 2007
YMD673	A12685	chr 2 disome	MATa, ade2-1, leu2-3, ura3, trp1-1, his3-11,15, can1-100, GAL, psi+, lys2::HIS3, lys2::KanMX6	w303	yeast		Torres et. al., 2007
YMD674	A12687	chr 4 disome	MATa, ade2-1, leu2-3, ura3, trp1-1, his3-11,15, can1-100, GAL, psi+, trp1::HIS3, trp1::KanMX6	w303	yeast		Torres et. al., 2007
YMD692	A14479	chr 5 disome	MATa, ade2-1, leu2-3, ura3, trp1-1, his3-11,15, can1-100, GAL, psi+, can1::HIS3, intergenic region betwn 187520-187620::KanMX6	w303	yeast		Torres et. al., 2007
YMD685	A13628	chr 8 disome	MATa, ade2-1, leu2-3, ura3, trp1-1, his3-11,15, can1-100, GAL, psi+, YHR006W to 007C::HIS3, YHR006W to 007C::KanMX6	w303	yeast		Torres et. al., 2007
YMD676	A13975	chr 9 disome	MATa, ade2-1, leu2-3, ura3, trp1-1, his3-11,15, can1-100, GAL, psi+, YIL009W to 008W::HIS3, YIL009W to 008W::KanMX6	w303	yeast		Torres et. al., 2007
YMD675	A12689	chr 10 disome	MATa, ade2-1, leu2-3, ura3, trp1-1, his3-11,15, can1-100, GAL, psi+, ura2::HIS3, ura2::KanMX6	w303	yeast		Torres et. al., 2007
YMD686	A13771	chr 11 disome	MATa, ade2-1, leu2-3, ura3, trp1-1, his3-11,15, can1-100, GAL, psi+, YKL006C-S to 006W::HIS3, YKL006C-S to 006W::KanMX6	w303	yeast		Torres et. al., 2007
YMD687	A12693	chr 12 disome	MATa, ade2-1, leu2-3, ura3, trp1-1, his3-11,15, can1-100, GAL, psi+, ade16::HIS3, ade16::KanMX6	w303	yeast		Torres et. al., 2007
YMD688	A12695	chr 13 disome	MATa, ade2-1, leu2-3, ura3, trp1-1, his3-11,15, can1-100, GAL, psi+, ura5::HIS3, ura5::KanMX6	w303	yeast		Torres et. al., 2007
YMD689	A13979	chr 14 disome	MATa, ade2-1, leu2-3, ura3, trp1-1, his3-11,15, can1-100, GAL, psi+, YNL005C to 004W::HIS3, YNL005C to 004W::KanMX6	w303	yeast		Torres et. al., 2007
YMD690	A12697	chr 15 disome	MATa, ade2-1, leu2-3, ura3, trp1-1, his3-11,15, can1-100, GAL, psi+, leu9::HIS3, leu9::KanMX6	w303	yeast		Torres et. al., 2007
YMD691	A12700	chr 16 disome	MATa, ade2-1, leu2-3, ura3, trp1-1, his3-11,15, can1-100, GAL, psi+, met12::HIS3, met12::KanMX6	w303	yeast		Torres et. al., 2007
YMD278	A25060	chr1 disome evolved clone1	MATa, ade2-1, leu2-3, ura3, trp1-1, his3-11,15, can1-100, GAL, psi+, ade1::HIS3, ade1::KanMX6	w303	yeast		Torres et al., 2010	no lifespan data
YMD279	A25061	chr1 disome evolved clone 2	MATa, ade2-1, leu2-3, ura3, trp1-1, his3-11,15, can1-100, GAL, psi+, ade1::HIS3, ade1::KanMX6	w303	yeast		Torres et al., 2010	no lifespan data
YMD280	A25062	chr 2 disome evolved clone 1	MATa, ade2-1, leu2-3, ura3, trp1-1, his3-11,15, can1-100, GAL, psi+, lys2::HIS3, lys2::KanMX6	w303	yeast		Torres et al., 2010	no lifespan data
YMD281	A25063	chr 2 disome evolved clone 2	MATa, ade2-1, leu2-3, ura3, trp1-1, his3-11,15, can1-100, GAL, psi+, lys2::HIS3, lys2::KanMX6	w303	yeast		Torres et al., 2010	no lifespan data
YMD282	A25064	chr 4 disome evolved clone 1	MATa, ade2-1, leu2-3, ura3, trp1-1, his3-11,15, can1-100, GAL, psi+, trp1::HIS3, trp1::KanMX6	w303	yeast		Torres et al., 2010
YMD283	A25065	chr 4 disome evolved clone 2	MATa, ade2-1, leu2-3, ura3, trp1-1, his3-11,15, can1-100, GAL, psi+, trp1::HIS3, trp1::KanMX6	w303	yeast		Torres et al., 2010
YMD284	A25066	chr 5 disome evolved clone 1	MATa, ade2-1, leu2-3, ura3, trp1-1, his3-11,15, can1-100, GAL, psi+, can1::HIS3, intergenic region betwn 187520-187620::KanMX6	w303	yeast		Torres et al., 2010
YMD285	A25067	chr 5 disome evolved clone 2	MATa, ade2-1, leu2-3, ura3, trp1-1, his3-11,15, can1-100, GAL, psi+, can1::HIS3, intergenic region betwn 187520-187620::KanMX6	w303	yeast		Torres et al., 2010
YMD286	A25068	chr 8 disome evolved clone 1	MATa, ade2-1, leu2-3, ura3, trp1-1, his3-11,15, can1-100, GAL, psi+, YHR006W to 007C::HIS3, YHR006W to 007C::KanMX6	w303	yeast		Torres et al., 2010	no lifespan data
YMD287	A25069	chr 8 disome evolved clone 2	MATa, ade2-1, leu2-3, ura3, trp1-1, his3-11,15, can1-100, GAL, psi+, YHR006W to 007C::HIS3, YHR006W to 007C::KanMX6	w303	yeast		Torres et al., 2010	no lifespan data
YMD288	A25070	chr 9 disome evolved clone 1	MATa, ade2-1, leu2-3, ura3, trp1-1, his3-11,15, can1-100, GAL, psi+, YIL009W to 008W::HIS3, YIL009W to 008W::KanMX6	w303	yeast		Torres et al., 2010	no lifespan data
YMD289	A25071	chr 9 disome evolved clone 2	MATa, ade2-1, leu2-3, ura3, trp1-1, his3-11,15, can1-100, GAL, psi+, YIL009W to 008W::HIS3, YIL009W to 008W::KanMX6	w303	yeast		Torres et al., 2010	no lifespan data
YMD290	A25072	chr 10 disome evolved clone 1	MATa, ade2-1, leu2-3, ura3, trp1-1, his3-11,15, can1-100, GAL, psi+, ura2::HIS3, ura2::KanMX6	w303	yeast		Torres et al., 2010
YMD291	A25073	chr 10 disome evolved clone 2	MATa, ade2-1, leu2-3, ura3, trp1-1, his3-11,15, can1-100, GAL, psi+, ura2::HIS3, ura2::KanMX6	w303	yeast		Torres et al., 2010
YMD292	A25074	chr 11 disome evolved clone 1	MATa, ade2-1, leu2-3, ura3, trp1-1, his3-11,15, can1-100, GAL, psi+, YKL006C-S to 006W::HIS3, YKL006C-S to 006W::KanMX6	w303	yeast		Torres et al., 2010	no lifespan data
YMD293	A25075	chr 11 disome evolved clone 2	MATa, ade2-1, leu2-3, ura3, trp1-1, his3-11,15, can1-100, GAL, psi+, YKL006C-S to 006W::HIS3, YKL006C-S to 006W::KanMX6	w303	yeast		Torres et al., 2010	no lifespan data
YMD294	A25076	chr 12 disome evolved clone 1	MATa, ade2-1, leu2-3, ura3, trp1-1, his3-11,15, can1-100, GAL, psi+, ade16::HIS3, ade16::KanMX6	w303	yeast		Torres et al., 2010
YMD295	A25077	chr 12 disome evolved clone 2	MATa, ade2-1, leu2-3, ura3, trp1-1, his3-11,15, can1-100, GAL, psi+, ade16::HIS3, ade16::KanMX6	w303	yeast		Torres et al., 2010
YMD296	A25078	chr 13 disome evolved clone 1	MATa, ade2-1, leu2-3, ura3, trp1-1, his3-11,15, can1-100, GAL, psi+, ura5::HIS3, ura5::KanMX6	w303	yeast		Torres et al., 2010
YMD297	A25079	chr 13 disome evolved clone 2	MATa, ade2-1, leu2-3, ura3, trp1-1, his3-11,15, can1-100, GAL, psi+, ura5::HIS3, ura5::KanMX6	w303	yeast		Torres et al., 2010	no lifespan data
YMD266	A25080	chr 14 disome evolved clone 1	MATa, ade2-1, leu2-3, ura3, trp1-1, his3-11,15, can1-100, GAL, psi+, YNL005C to 004W::HIS3, YNL005C to 004W::KanMX6	w303	yeast		Torres et al., 2010
YMD267	A25081	chr 14 disome evolved clone 2	MATa, ade2-1, leu2-3, ura3, trp1-1, his3-11,15, can1-100, GAL, psi+, YNL005C to 004W::HIS3, YNL005C to 004W::KanMX6	w303	yeast		Torres et al., 2010
YMD268	A25082	chr 15 disome evolved clone 1	MATa, ade2-1, leu2-3, ura3, trp1-1, his3-11,15, can1-100, GAL, psi+, leu9::HIS3, leu9::KanMX6	w303	yeast		Torres et al., 2010
YMD269	A25083	chr 15 disome evolved clone 2	MATa, ade2-1, leu2-3, ura3, trp1-1, his3-11,15, can1-100, GAL, psi+, leu9::HIS3, leu9::KanMX6	w303	yeast		Torres et al., 2010
YMD270	A25084	chr 16 disome evolved clone 1	MATa, ade2-1, leu2-3, ura3, trp1-1, his3-11,15, can1-100, GAL, psi+, met12::HIS3, met12::KanMX6	w303	yeast		Torres et al., 2010	no lifespan data
YMD271	A25085	chr 16 disome evolved clone 2	MATa, ade2-1, leu2-3, ura3, trp1-1, his3-11,15, can1-100, GAL, psi+, met12::HIS3, met12::KanMX6	w303	yeast		Torres et al., 2010	no lifespan data
MD308-C9	ACB669-10A	YMD285 x YMD2566 zygote 2 segregant 10A	MATa, ade2-1, leu2-3, ura3, trp1-1, his3-11,15, can1-100, GAL, psi+, can1::HIS3, intergenic region betwn 187520-187620::KanMX6	w303	yeast		This study	Detailed genotype information in Supp. Table 4
MD308-G3	ACB668-7C	YMD285 x YMD2566 zygote 1 segregant 7C	MATa, ade2-1, leu2-3, ura3, trp1-1, his3-11,15, can1-100, GAL, psi+, can1::HIS3, intergenic region betwn 187520-187620::KanMX6	w303	yeast		This study	Detailed genotype information in Supp. Table 4
MD309-A3	ACB670-1C	YMD285 x YMD2566 zygote 3 segregant 1C	MATa, ade2-1, leu2-3, ura3, trp1-1, his3-11,15, can1-100, GAL, psi+, can1::HIS3, intergenic region betwn 187520-187620::KanMX6	w303	yeast		This study	Detailed genotype information in Supp. Table 4
MD308-C2	ACB668-3B	YMD285 x YMD2566 zygote 1 segregant 3B	MATa, ade2-1, leu2-3, ura3, trp1-1, his3-11,15, can1-100, GAL, psi+, can1::HIS3, intergenic region betwn 187520-187620::KanMX6	w303	yeast		This study	Detailed genotype information in Supp. Table 4
MD308-D1	ACB668-4A	YMD285 x YMD2566 zygote 1 segregant 4A	MATa, ade2-1, leu2-3, ura3, trp1-1, his3-11,15, can1-100, GAL, psi+, can1::HIS3, intergenic region betwn 187520-187620::KanMX6	w303	yeast		This study	Detailed genotype information in Supp. Table 4
MD308-H5	ACB669-7A	YMD285 x YMD2566 zygote 2 segregant 7A	MATa, ade2-1, leu2-3, ura3, trp1-1, his3-11,15, can1-100, GAL, psi+, can1::HIS3, intergenic region betwn 187520-187620::KanMX6	w303	yeast		This study	Detailed genotype information in Supp. Table 4
MD309-A7	ACB670-9C	YMD285 x YMD2566 zygote 3 segregant 9C	MATa, ade2-1, leu2-3, ura3, trp1-1, his3-11,15, can1-100, GAL, psi+, can1::HIS3, intergenic region betwn 187520-187620::KanMX6	w303	yeast		This study	Detailed genotype information in Supp. Table 4
MD309-E3	ACB670-5C	YMD285 x YMD2566 zygote 3 segregant 5C	MATa, ade2-1, leu2-3, ura3, trp1-1, his3-11,15, can1-100, GAL, psi+, can1::HIS3, intergenic region betwn 187520-187620::KanMX6	w303	yeast		This study	Detailed genotype information in Supp. Table 4
MD308-D5	ACB6693A	YMD285 x YMD2566 zygote 2 segregant 3A	MATa, ade2-1, leu2-3, ura3, trp1-1, his3-11,15, can1-100, GAL, psi+, can1::HIS3, intergenic region betwn 187520-187620::KanMX6	w303	yeast		This study	Detailed genotype information in Supp. Table 4
MD308-E4	ACB668-5D	YMD285 x YMD2566 zygote 1 segregant 5D	MATa, ade2-1, leu2-3, ura3, trp1-1, his3-11,15, can1-100, GAL, psi+, can1::HIS3, intergenic region betwn 187520-187620::KanMX6	w303	yeast		This study	Detailed genotype information in Supp. Table 4
MD308-H4	ACB668-8D	YMD285 x YMD2566 zygote 1 segregant 8D	MATa, ade2-1, leu2-3, ura3, trp1-1, his3-11,15, can1-100, GAL, psi+, can1::HIS3, intergenic region betwn 187520-187620::KanMX6	w303	yeast		This study	Detailed genotype information in Supp. Table 4
MD309-B5	ACB670-10A	YMD285 x YMD2566 zygote 3 segregant 10A	MATa, ade2-1, leu2-3, ura3, trp1-1, his3-11,15, can1-100, GAL, psi+, can1::HIS3, intergenic region betwn 187520-187620::KanMX6	w303	yeast		This study	Detailed genotype information in Supp. Table 4
YGO1138	YMD671, bul1Δ c1	w303, bul1Δ c1	MATa, ade1::HIS3, lys2::KanMX6, leu2-3, ura3, trp1-1, his3-11or 15, can1-100, GAL, psi+, BUL1::NatMX	w303	yeast		This study
YGO1139	YMD671, bul1Δ c2	w303, bul1Δ c2	MATa, ade1::HIS3, lys2::KanMX6, leu2-3, ura3, trp1-1, his3-11or 15, can1-100, GAL, psi+, BUL1::NatMX	w303	yeast		This study
YGO1270	YMD673, bul1Δ c1	chr 2 disome, bul1Δ c1	MATa, ade2-1, leu2-3, ura3, trp1-1, his3-11,15, can1-100, GAL, psi+, lys2::HIS3, lys2::KanMX6, bul1Δ::NatMX	w303	yeast		This study
YGO1140	YMD692, bul1Δ c1	chr 5 disome, bul1Δ c1	MATa, ade2-1, leu2-3, ura3, trp1-1, his3-11,15, can1-100, GAL, psi+, can1::HIS3, intergenic region betwn 187520-187620::KanMX6, BUL1::NatMX	w303	yeast		This study
YGO1141	YMD692, bul1Δ c2	chr 5 disome, bul1Δ c2	MATa, ade2-1, leu2-3, ura3, trp1-1, his3-11,15, can1-100, GAL, psi+, can1::HIS3, intergenic region betwn 187520-187620::KanMX6, BUL1::NatMX	w303	yeast		This study
YGO1142	YMD685, bul1Δ c1	chr 8 disome, bul1Δ c1	MATa, ade2-1, leu2-3, ura3, trp1-1, his3-11,15, can1-100, GAL, psi+, YHR006W to 007C::HIS3, YHR006W to 007C::KanMX6, BUL1::NatMX	w303	yeast		This study
YGO1275	YMD685, bul1Δ c2	chr 8 disome, bul1Δ c2	MATa, ade2-1, leu2-3, ura3, trp1-1, his3-11,15, can1-100, GAL, psi+, YHR006W to 007C::HIS3, YHR006W to 007C::KanMX6, bul1Δ::NatMX	w303	yeast		This study
YGO1136	YMD676, bul1Δ c1	chr 9 disome, bul1Δ c1	MATa, ade2-1, leu2-3, ura3, trp1-1, his3-11,15, can1-100, GAL, psi+, YIL009W to 008W::HIS3, YIL009W to 008W::KanMX6, BUL1::NatMX	w303	yeast		This study
YGO1273	YMD676, bul1Δ c2	chr 9 disome, bul1Δ c2	MATa, ade2-1, leu2-3, ura3, trp1-1, his3-11,15, can1-100, GAL, psi+, YIL009W to 008W::HIS3, YIL009W to 008W::KanMX6, bul1Δ::NatMX	w303	yeast		This study
YGO1272	YMD675, bul1Δ c1	chr 10 disome, bul1Δ c1	MATx, ade2-1, leu2-3, ura3, trp1-1, his3-11,15, can1-100, GAL, psi+, ura2::HIS3, ura2::KanMX6, bul1Δ::NatMX	w303	yeast		This study
YGO1137	YMD686, bul1Δ c1	chr 11 disome, bul1Δ c1	MATa, ade2-1, leu2-3, ura3, trp1-1, his3-11,15, can1-100, GAL, psi+, YKL006C-S to 006W::HIS3, YKL006C-S to 006W::KanMX6, BUL1::NatMX	w303	yeast		This study
YGO1277	YMD686, bul1Δ c2	chr 11 disome, bul1Δ c2	MATa, ade2-1, leu2-3, ura3, trp1-1, his3-11,15, can1-100, GAL, psi+, YKL006C-S to 006W::HIS3, YKL006C-S to 006W::KanM, bul1Δ::NatMXX6	w303	yeast		This study
YGO1278	YMD267, bul1Δ c1	chr 14 disome, bul1Δ c1	MATa, ade2-1, leu2-3, ura3, trp1-1, his3-11,15, can1-100, GAL, psi+, YNL005C to 004W::HIS3, YNL005C to 004W::KanMX6, bul1Δ::NatMX	w303	yeast		This study
YGO1281	YMD271, bul1Δ c1	chr 16 disome, bul1Δ c1	MATa, ade2-1, leu2-3, ura3, trp1-1, his3-11,15, can1-100, GAL, psi+, met12::HIS3, met12::KanMX6, bul1Δ::NatMX	w303	yeast		This study
MD322-A5	YMD671, bul1Q146K c1	w303, bul1Q146K c1	MATa, ade1::HIS3, lys2::KanMX6, leu2-3, ura3, trp1-1, his3-11or 15, can1-100, GAL, psi+	w303	yeast		This study
MD322-C8	YMD671, bul1Q146K c2	w303, bul1Q146K c2	MATa, ade1::HIS3, lys2::KanMX6, leu2-3, ura3, trp1-1, his3-11or 15, can1-100, GAL, psi+	w303	yeast		This study
MD323-C11	YMD692, bul1Q146K c2	chr 5 disome, bul1Q146K c2	MATa, ade2-1, leu2-3, ura3, trp1-1, his3-11,15, can1-100, GAL, psi+, can1::HIS3, intergenic region betwn 187520-187620::KanMX6	w303	yeast		This study

## Sheet: Table S2
Supplementary Table 2: Change in DNA and gene content of evolved disomes relative to the original disomes
name	karyotype (Torres et. al., 2010)	Extra verified ORFs in original disome	Extra verified ORFs in evolved disome	Gain (+) or loss (-) of verified ORFs in evolved disome relative to original disome	Extra bp of DNA in original disome	Extra bp of DNA in evolved disome	Gain (+) or loss (-) of bp of DNA in evolved disome relative to original disome
chr 4 disome evolved clone 1	diploid - chr 6	671	-101	-772	1531933	-270161	-1802094
chr 4 disome evolved clone 2	disome 2	671	133	-538	1531933	316620	-1215313
chr 12 disome evolved clone 1	disome 12, del Tel12L to YLR035C, dup Chr XIII TEL13L-YML046W	430	427	-3	1078177	1045195	-32982
chr 12 disome evolved clone 2	disome 12, del Tel12L to YLR035C, dup Chr XIII TEL13L-YML046W	430	427	-3	1078177	1045195	-32982
chr 14 disome evolved clone 1	disome 14, del YNL054W -YNR069C, dup chrXIII Tel13L-YML046W	342	322	-20	784333	729301	-55032
chr 15 disome evolved clone 1	disome 15, del YOL103W -YOR142W	474	264	-210	1091291	470045	-621246
chr 15 disome evolved clone 2	disome 15, del TEL15L-YOR192C, dup Chr XIV TEL14L-YNL286W	474	212	-262	1091291	486804	-604487
Note: Evolved disome clones not detailed here retained their original disomic karyotypes.

## Sheet: Table S3
Supplementary Table 3: Mutations discovered by WGS of chr5 disome evolved clone 2
Gene	Position	Mutation	Amino acid change	Mutation Category
BNI5	chrXIV:323579	C-->A	NA	Non-coding, 5’ upstream
BNR1	chrIX:42696	G-->A	G291D	Coding: missense
BUL1	chrXIII:818146	G-->T	Q146K	Coding: missense
OXA1	chrV:475196	G-->T	L59F	Coding: missense
YER046W-A	chrV:243744	T-->A	C15*	Coding: nonsense

## Sheet: Table S4
Supplementary Table 4: Complete genotypes of chromosome 5 disome evolved clone 2 backcrossed segregants
Strain	name	BNR1/YIL159W	OXA1/YER154W	YNL166C (non-coding, 5' upstream)	YER046W-A	BUL1/YMR275C	Mean RLS	Karyotype (aCGH)
YMD692	chr 5 disome	G	G	C	T	G	9.5	chromosome 5 disome
YMD285	chr 5 disome evolved clone 2	A	G/T	A	T/A	T	17.5	chromosome 5 disome
MD308-D5	YMD285 x YMD2566 zygote 1 segregant 3B	A	G/T	A	T/A	G	8.55	chromosome 5 disome
MD308-H4	YMD285 x YMD2566 zygote 3 segregant 9C	G	G/T	A	T/A	G	9.675	chromosome 5 disome
MD308-E4	YMD285 x YMD2566 zygote 1 segregant 4A	A	G/T	C	T/A	G	10.025	chromosome 5 disome
MD309-B5	YMD285 x YMD2566 zygote 1 segregant 8D	G	G/T	A	A	G	10.5	chromosome 5 disome
MD309-A7	YMD285 x YMD2566 zygote 1 segregant 5D	G	G/T	C	T/A	T	16.05	chromosome 5 disome
MD308-C9	YMD285 x YMD2566 zygote 1 segregant 7C	A	G	A	A	T	16.6	euploid
MD309-E3	YMD285 x YMD2566 zygote 3 segregant 10A	A	G/T	C	T/A	T	16.8	chromosome 5 disome
MD308-C2	YMD285 x YMD2566 zygote 2 segregant 10A	G	G/T	C	T/A	T	17.7179	chromosome 5 disome
MD308-H5	YMD285 x YMD2566 zygote 3 segregant 5C	A	G/T	C	T/A	T	17.85	chromosome 5 disome
MD308-D1	YMD285 x YMD2566 zygote 3 segregant 1C	A	G/T	A	T/A	T	18.2308	chromosome 5 disome
MD308-G3	YMD285 x YMD2566 zygote 2 segregant 7A	A	G	C	A	T	20.55	euploid
MD309-A3	YMD285 x YMD2566 zygote 2 segregant 3A	A	G	A	T	T	21.925	euploid
black = reference (WT) allele, red = alternate allele, all sequencing results are Sanger-verified

## Sheet: Table S5
Supplementary Table 5: Replicative lifespan data summary
Lifespan experiment ID	Strain Name	Mean lifespan	Median lifespan	Standard deviation	Cells analyzed
RLS618	chr1_disome	19.85	22	7.25	40
RLS675	chr1_disome	23.72	25	6.63	39
RLS701	chr1_disome	22.75	23.5	9.77	20
RLS797	chr1_disome	18.9	17.5	8.96	40
RLS863	chr1_disome	14.77	13	8.33	39
RLS618	chr10_disome	9.44	9	4.31	39
RLS675	chr10_disome	7.36	6	3.33	39
RLS736	chr10_disome	7.45	7	4.42	20
RLS797	chr10_disome	13.23	12	6.64	40
RLS859	chr10_disome	9	8	6.07	40
RLS863	chr10_disome	6.38	7	2.61	40
RLS736	chr10_disome_14c1	9.39	9	6.37	38
RLS859	chr10_disome_14c1	9.87	8	5.49	39
RLS736	chr10_disome_14c2	7.21	7	4.13	38
RLS859	chr10_disome_14c2	8.92	7	6.14	39
RLS1221	chr10_disome_bul1D_c1	9.1	9	4.28	40
RLS618	chr11_disome	14.58	14.5	4.71	40
RLS675	chr11_disome	16.25	16	6.93	40
RLS797	chr11_disome	18.33	19	7.05	40
RLS1114	chr11_disome_bul1D_c1	14.85	14.5	5.6	40
RLS1127	chr11_disome_bul1D_c1	13.47	13	4.98	38
RLS1221	chr11_disome_bul1D_c2	12.13	11	5.39	39
RLS618	chr12_disome	10.5	10	4.23	40
RLS675	chr12_disome	11.73	11	5.76	40
RLS736	chr12_disome	10.65	10.5	4.39	20
RLS797	chr12_disome	20.68	19	6.71	40
RLS736	chr12_disome_14c1	17.83	16	7.46	40
RLS736	chr12_disome_14c2	16.7	17	5.17	40
RLS618	chr13_disome	14.08	13	6.13	40
RLS675	chr13_disome	17.69	15	8.8	39
RLS797	chr13_disome	18.38	18	8.19	40
RLS701	chr13_disome_14c1	16.05	15	5.95	40
RLS618	chr14_disome	7.13	8	3.43	39
RLS675	chr14_disome	8.75	9	3.07	40
RLS701	chr14_disome	6.55	6	2.37	20
RLS736	chr14_disome	7.9	8	3.45	20
RLS797	chr14_disome	13.75	13	7.37	40
RLS859	chr14_disome	6	5	3.76	39
RLS863	chr14_disome	4.95	4	2.54	40
RLS736	chr14_disome_14c1	14	13	6.17	40
RLS736	chr14_disome_14c2	7.65	7.5	4.5	40
RLS859	chr14_disome_14c2	8.53	8	5.25	40
RLS863	chr14_disome_14c2	5.38	6	2.4	39
RLS1221	chr14_disome_bul1D_c1	8.88	8	3.8	40
RLS618	chr15_disome	8.67	9	3.77	39
RLS675	chr15_disome	16.18	16	8.66	40
RLS736	chr15_disome	10.35	10.5	4.25	20
RLS797	chr15_disome	16.82	16	8.86	39
RLS736	chr15_disome_14c1	17.58	16.5	7.64	38
RLS736	chr15_disome_14c2	16.65	19	5.57	20
RLS618	chr16_disome	16.43	15.5	7.03	40
RLS675	chr16_disome	18.1	18.5	5.24	40
RLS797	chr16_disome	4.54	4	2.94	37
RLS1221	chr16_disome_bul1D_c1	11.73	12	5.35	40
RLS618	chr2_disome	17.45	17.5	9.38	40
RLS675	chr2_disome	18.64	18	7.8	39
RLS797	chr2_disome	18.08	19	6.55	40
RLS1221	chr2_disome_bul1D_c1	19.53	20.5	4.88	40
RLS618	chr4_disome	4.89	4.5	2.63	36
RLS675	chr4_disome	4.68	4	2.89	40
RLS701	chr4_disome	8.35	8	5.85	20
RLS736	chr4_disome	4.35	3.5	2.32	20
RLS797	chr4_disome	5.9	5	3.12	40
RLS863	chr4_disome	3.97	3.5	2.02	38
RLS736	chr4_disome_14c1	4.58	4	2.36	40
RLS736	chr4_disome_14c2	19.2	19	7.71	40
RLS1080	chr5_disome	8.23	7	5	40
RLS1114	chr5_disome	3.13	3	1.92	39
RLS1127	chr5_disome	4.23	4	2.15	39
RLS618	chr5_disome	9.4	8	6.66	40
RLS675	chr5_disome	11.05	10	6.53	40
RLS736	chr5_disome	13.2	10	8.04	20
RLS797	chr5_disome	17.88	18	7.11	40
RLS859	chr5_disome	4.9	4	3.31	39
RLS736	chr5_disome_14c1	9.5	10	4.33	40
RLS1080	chr5_disome_14c2	19.03	19	6.74	40
RLS1114	chr5_disome_14c2	15.18	14.5	7.32	40
RLS1127	chr5_disome_14c2	14.93	16	6.63	40
RLS736	chr5_disome_14c2	16.78	18	7.75	40
RLS859	chr5_disome_14c2	19.1	19.5	7	40
RLS1114	chr5_disome_bul1D_c1	14.45	12.5	7.62	40
RLS1127	chr5_disome_bul1D_c1	15.05	14.5	8.34	40
RLS1114	chr5_disome_bul1D_c2	16.23	14	8.35	40
RLS1127	chr5_disome_bul1D_c2	13.34	12	7.35	38
RLS1114	chr5_disome_bul1Q146K_c2	16.73	17	8.26	40
RLS1127	chr5_disome_bul1Q146K_c2	15.58	15	8.24	80
RLS618	chr8_disome	15.8	16	6.9	40
RLS675	chr8_disome	15.2	15	6.39	40
RLS797	chr8_disome	17.58	18	7.54	40
RLS1114	chr8_disome_bul1D_c1	16.25	15	8.34	40
RLS1127	chr8_disome_bul1D_c1	11.63	12	5.88	40
RLS1221	chr8_disome_bul1D_c2	13.18	12.5	5.72	40
RLS618	chr9_disome	22.18	22.5	8.25	40
RLS675	chr9_disome	23.29	24	7.09	38
RLS701	chr9_disome	18.9	18	5.98	20
RLS797	chr9_disome	19.83	20.5	8.45	40
RLS1114	chr9_disome_bul1D_c1	19.83	21.5	8.41	40
RLS1127	chr9_disome_bul1D_c1	18.28	17.5	5.7	36
RLS1221	chr9_disome_bul1D_c2	13.48	14	6.8	40
RLS1080	MD308_C2	17.72	18	8.83	39
RLS1080	MD308_C9	16.6	17	5.14	40
RLS1080	MD308_D1	18.23	18	7.82	39
RLS1080	MD308_D5	8.55	8	3	40
RLS1080	MD308_E4	10.03	9.5	4.17	40
RLS1080	MD308_G3	20.55	21	7.06	40
RLS1080	MD308_H4	9.68	9	4.63	40
RLS1080	MD308_H5	17.85	18	7.8	40
RLS1080	MD309_A3	21.93	21.5	6.5	40
RLS1080	MD309_A7	16.05	16	6.49	40
RLS1080	MD309_B5	10.5	10	4.06	40
RLS1080	MD309_E3	16.8	18	6.94	40
RLS1080	w303	16.78	16	5.51	40
RLS1114	w303	18.33	18	6.9	40
RLS1127	w303	14.7	14.5	6.38	40
RLS1221	w303	17.55	18	4.48	40
RLS618	w303	20.9	22	6.94	59
RLS675	w303	21.18	21.5	6.42	60
RLS701	w303	21.98	22.5	6.44	40
RLS736	w303	19.42	20	7.2	60
RLS797	w303	19.35	19	6.72	40
RLS859	w303	16.23	14.5	6.95	40
RLS863	w303	15.38	14.5	6.9	40
RLS1114	w303_bul1D_c1	20.53	22.5	8.64	40
RLS1127	w303_bul1D_c1	18.15	17	6.49	40
RLS1114	w303_bul1D_c2	18.4	18	7.69	40
RLS1127	w303_bul1D_c2	18.7	19	8.16	40
RLS1114	w303_bul1Q146K_c1	19.32	20	8.24	37
RLS1127	w303_bul1Q146K_c1	19.13	19	8.51	40
RLS1114	w303_bul1Q146K_c2	14.18	14	3.93	39
RLS1127	w303_bul1Q146K_c2	15.13	16	4.66	39
RLS701	YAC1	23.95	24	7.4	40
RLS859	YAC1	15.06	12.5	8.61	36
RLS701	YAC1c	15.88	15	8.73	40
RLS859	YAC1c	20.38	20	8.32	40
RLS701	YAC2	20.85	20.5	8.16	40
RLS859	YAC2	26.65	26	10.52	40
RLS701	YAC3	17.58	16	7.42	40
RLS859	YAC3	18.82	19	7.55	39
RLS701	YAC4	18.53	18.5	6.67	40
RLS859	YAC4	19.55	20.5	8.22	40
RLS701	YAC6	17.73	17	7.81	40
RLS859	YAC6	18.3	17	8.05	40
RLS701	YAC7	21.7	23	7.29	40
RLS859	YAC7	23.85	24	8.37	40

## Sheet: Table S6
Supplementary Table 6: Raw replicative lifespan data
Lifespan experiment ID	Strain Name	Strain ID	Divisions
RLS618	chr1_disome	YMD672	4
RLS618	chr1_disome	YMD672	9
RLS618	chr1_disome	YMD672	9
RLS618	chr1_disome	YMD672	9
RLS618	chr1_disome	YMD672	10
RLS618	chr1_disome	YMD672	10
RLS618	chr1_disome	YMD672	11
RLS618	chr1_disome	YMD672	11
RLS618	chr1_disome	YMD672	13
RLS618	chr1_disome	YMD672	15
RLS618	chr1_disome	YMD672	15
RLS618	chr1_disome	YMD672	16
RLS618	chr1_disome	YMD672	17
RLS618	chr1_disome	YMD672	17
RLS618	chr1_disome	YMD672	18
RLS618	chr1_disome	YMD672	18
RLS618	chr1_disome	YMD672	18
RLS618	chr1_disome	YMD672	19
RLS618	chr1_disome	YMD672	20
RLS618	chr1_disome	YMD672	22
RLS618	chr1_disome	YMD672	22
RLS618	chr1_disome	YMD672	23
RLS618	chr1_disome	YMD672	23
RLS618	chr1_disome	YMD672	23
RLS618	chr1_disome	YMD672	23
RLS618	chr1_disome	YMD672	23
RLS618	chr1_disome	YMD672	24
RLS618	chr1_disome	YMD672	24
RLS618	chr1_disome	YMD672	24
RLS618	chr1_disome	YMD672	24
RLS618	chr1_disome	YMD672	25
RLS618	chr1_disome	YMD672	26
RLS618	chr1_disome	YMD672	26
RLS618	chr1_disome	YMD672	27
RLS618	chr1_disome	YMD672	27
RLS618	chr1_disome	YMD672	27
RLS618	chr1_disome	YMD672	27
RLS618	chr1_disome	YMD672	27
RLS618	chr1_disome	YMD672	28
RLS618	chr1_disome	YMD672	40
RLS675	chr1_disome	YMD672	9
RLS675	chr1_disome	YMD672	10
RLS675	chr1_disome	YMD672	14
RLS675	chr1_disome	YMD672	14
RLS675	chr1_disome	YMD672	15
RLS675	chr1_disome	YMD672	15
RLS675	chr1_disome	YMD672	16
RLS675	chr1_disome	YMD672	17
RLS675	chr1_disome	YMD672	18
RLS675	chr1_disome	YMD672	19
RLS675	chr1_disome	YMD672	20
RLS675	chr1_disome	YMD672	20
RLS675	chr1_disome	YMD672	21
RLS675	chr1_disome	YMD672	21
RLS675	chr1_disome	YMD672	22
RLS675	chr1_disome	YMD672	22
RLS675	chr1_disome	YMD672	24
RLS675	chr1_disome	YMD672	24
RLS675	chr1_disome	YMD672	24
RLS675	chr1_disome	YMD672	25
RLS675	chr1_disome	YMD672	25
RLS675	chr1_disome	YMD672	26
RLS675	chr1_disome	YMD672	26
RLS675	chr1_disome	YMD672	26
RLS675	chr1_disome	YMD672	27
RLS675	chr1_disome	YMD672	27
RLS675	chr1_disome	YMD672	28
RLS675	chr1_disome	YMD672	28
RLS675	chr1_disome	YMD672	28
RLS675	chr1_disome	YMD672	29
RLS675	chr1_disome	YMD672	30
RLS675	chr1_disome	YMD672	30
RLS675	chr1_disome	YMD672	30
RLS675	chr1_disome	YMD672	31
RLS675	chr1_disome	YMD672	31
RLS675	chr1_disome	YMD672	32
RLS675	chr1_disome	YMD672	32
RLS675	chr1_disome	YMD672	34
RLS675	chr1_disome	YMD672	35
RLS701	chr1_disome	YMD672	5
RLS701	chr1_disome	YMD672	7
RLS701	chr1_disome	YMD672	11
RLS701	chr1_disome	YMD672	13
RLS701	chr1_disome	YMD672	14
RLS701	chr1_disome	YMD672	16
RLS701	chr1_disome	YMD672	22
RLS701	chr1_disome	YMD672	22
RLS701	chr1_disome	YMD672	23
RLS701	chr1_disome	YMD672	23
RLS701	chr1_disome	YMD672	24
RLS701	chr1_disome	YMD672	26
RLS701	chr1_disome	YMD672	26
RLS701	chr1_disome	YMD672	26
RLS701	chr1_disome	YMD672	27
RLS701	chr1_disome	YMD672	28
RLS701	chr1_disome	YMD672	29
RLS701	chr1_disome	YMD672	32
RLS701	chr1_disome	YMD672	35
RLS701	chr1_disome	YMD672	46
RLS797	chr1_disome	YMD672	3
RLS797	chr1_disome	YMD672	3
RLS797	chr1_disome	YMD672	4
RLS797	chr1_disome	YMD672	8
RLS797	chr1_disome	YMD672	10
RLS797	chr1_disome	YMD672	10
RLS797	chr1_disome	YMD672	12
RLS797	chr1_disome	YMD672	12
RLS797	chr1_disome	YMD672	13
RLS797	chr1_disome	YMD672	13
RLS797	chr1_disome	YMD672	13
RLS797	chr1_disome	YMD672	14
RLS797	chr1_disome	YMD672	14
RLS797	chr1_disome	YMD672	15
RLS797	chr1_disome	YMD672	15
RLS797	chr1_disome	YMD672	15
RLS797	chr1_disome	YMD672	15
RLS797	chr1_disome	YMD672	16
RLS797	chr1_disome	YMD672	17
RLS797	chr1_disome	YMD672	17
RLS797	chr1_disome	YMD672	18
RLS797	chr1_disome	YMD672	18
RLS797	chr1_disome	YMD672	18
RLS797	chr1_disome	YMD672	21
RLS797	chr1_disome	YMD672	22
RLS797	chr1_disome	YMD672	22
RLS797	chr1_disome	YMD672	23
RLS797	chr1_disome	YMD672	23
RLS797	chr1_disome	YMD672	24
RLS797	chr1_disome	YMD672	24
RLS797	chr1_disome	YMD672	25
RLS797	chr1_disome	YMD672	25
RLS797	chr1_disome	YMD672	26
RLS797	chr1_disome	YMD672	27
RLS797	chr1_disome	YMD672	28
RLS797	chr1_disome	YMD672	29
RLS797	chr1_disome	YMD672	31
RLS797	chr1_disome	YMD672	32
RLS797	chr1_disome	YMD672	35
RLS797	chr1_disome	YMD672	46
RLS863	chr1_disome	YMD672	2
RLS863	chr1_disome	YMD672	7
RLS863	chr1_disome	YMD672	7
RLS863	chr1_disome	YMD672	8
RLS863	chr1_disome	YMD672	9
RLS863	chr1_disome	YMD672	10
RLS863	chr1_disome	YMD672	10
RLS863	chr1_disome	YMD672	10
RLS863	chr1_disome	YMD672	10
RLS863	chr1_disome	YMD672	10
RLS863	chr1_disome	YMD672	10
RLS863	chr1_disome	YMD672	10
RLS863	chr1_disome	YMD672	11
RLS863	chr1_disome	YMD672	11
RLS863	chr1_disome	YMD672	12
RLS863	chr1_disome	YMD672	12
RLS863	chr1_disome	YMD672	12
RLS863	chr1_disome	YMD672	12
RLS863	chr1_disome	YMD672	12
RLS863	chr1_disome	YMD672	13
RLS863	chr1_disome	YMD672	13
RLS863	chr1_disome	YMD672	13
RLS863	chr1_disome	YMD672	13
RLS863	chr1_disome	YMD672	14
RLS863	chr1_disome	YMD672	14
RLS863	chr1_disome	YMD672	14
RLS863	chr1_disome	YMD672	15
RLS863	chr1_disome	YMD672	16
RLS863	chr1_disome	YMD672	17
RLS863	chr1_disome	YMD672	17
RLS863	chr1_disome	YMD672	17
RLS863	chr1_disome	YMD672	18
RLS863	chr1_disome	YMD672	18
RLS863	chr1_disome	YMD672	20
RLS863	chr1_disome	YMD672	24
RLS863	chr1_disome	YMD672	27
RLS863	chr1_disome	YMD672	28
RLS863	chr1_disome	YMD672	28
RLS863	chr1_disome	YMD672	52
RLS618	chr10_disome	YMD675	1
RLS618	chr10_disome	YMD675	3
RLS618	chr10_disome	YMD675	3
RLS618	chr10_disome	YMD675	4
RLS618	chr10_disome	YMD675	4
RLS618	chr10_disome	YMD675	4
RLS618	chr10_disome	YMD675	4
RLS618	chr10_disome	YMD675	5
RLS618	chr10_disome	YMD675	6
RLS618	chr10_disome	YMD675	7
RLS618	chr10_disome	YMD675	7
RLS618	chr10_disome	YMD675	8
RLS618	chr10_disome	YMD675	8
RLS618	chr10_disome	YMD675	8
RLS618	chr10_disome	YMD675	8
RLS618	chr10_disome	YMD675	8
RLS618	chr10_disome	YMD675	9
RLS618	chr10_disome	YMD675	9
RLS618	chr10_disome	YMD675	9
RLS618	chr10_disome	YMD675	9
RLS618	chr10_disome	YMD675	9
RLS618	chr10_disome	YMD675	9
RLS618	chr10_disome	YMD675	10
RLS618	chr10_disome	YMD675	10
RLS618	chr10_disome	YMD675	10
RLS618	chr10_disome	YMD675	11
RLS618	chr10_disome	YMD675	11
RLS618	chr10_disome	YMD675	12
RLS618	chr10_disome	YMD675	12
RLS618	chr10_disome	YMD675	12
RLS618	chr10_disome	YMD675	13
RLS618	chr10_disome	YMD675	13
RLS618	chr10_disome	YMD675	14
RLS618	chr10_disome	YMD675	14
RLS618	chr10_disome	YMD675	15
RLS618	chr10_disome	YMD675	16
RLS618	chr10_disome	YMD675	16
RLS618	chr10_disome	YMD675	17
RLS618	chr10_disome	YMD675	20
RLS675	chr10_disome	YMD675	2
RLS675	chr10_disome	YMD675	2
RLS675	chr10_disome	YMD675	4
RLS675	chr10_disome	YMD675	4
RLS675	chr10_disome	YMD675	4
RLS675	chr10_disome	YMD675	4
RLS675	chr10_disome	YMD675	5
RLS675	chr10_disome	YMD675	5
RLS675	chr10_disome	YMD675	5
RLS675	chr10_disome	YMD675	5
RLS675	chr10_disome	YMD675	5
RLS675	chr10_disome	YMD675	6
RLS675	chr10_disome	YMD675	6
RLS675	chr10_disome	YMD675	6
RLS675	chr10_disome	YMD675	6
RLS675	chr10_disome	YMD675	6
RLS675	chr10_disome	YMD675	6
RLS675	chr10_disome	YMD675	6
RLS675	chr10_disome	YMD675	6
RLS675	chr10_disome	YMD675	6
RLS675	chr10_disome	YMD675	7
RLS675	chr10_disome	YMD675	7
RLS675	chr10_disome	YMD675	7
RLS675	chr10_disome	YMD675	8
RLS675	chr10_disome	YMD675	8
RLS675	chr10_disome	YMD675	8
RLS675	chr10_disome	YMD675	8
RLS675	chr10_disome	YMD675	8
RLS675	chr10_disome	YMD675	9
RLS675	chr10_disome	YMD675	9
RLS675	chr10_disome	YMD675	10
RLS675	chr10_disome	YMD675	10
RLS675	chr10_disome	YMD675	10
RLS675	chr10_disome	YMD675	10
RLS675	chr10_disome	YMD675	11
RLS675	chr10_disome	YMD675	11
RLS675	chr10_disome	YMD675	14
RLS675	chr10_disome	YMD675	16
RLS675	chr10_disome	YMD675	17
RLS736	chr10_disome	YMD675	1
RLS736	chr10_disome	YMD675	1
RLS736	chr10_disome	YMD675	1
RLS736	chr10_disome	YMD675	3
RLS736	chr10_disome	YMD675	5
RLS736	chr10_disome	YMD675	5
RLS736	chr10_disome	YMD675	5
RLS736	chr10_disome	YMD675	6
RLS736	chr10_disome	YMD675	6
RLS736	chr10_disome	YMD675	7
RLS736	chr10_disome	YMD675	7
RLS736	chr10_disome	YMD675	7
RLS736	chr10_disome	YMD675	9
RLS736	chr10_disome	YMD675	9
RLS736	chr10_disome	YMD675	11
RLS736	chr10_disome	YMD675	11
RLS736	chr10_disome	YMD675	12
RLS736	chr10_disome	YMD675	13
RLS736	chr10_disome	YMD675	13
RLS736	chr10_disome	YMD675	17
RLS797	chr10_disome	YMD675	4
RLS797	chr10_disome	YMD675	5
RLS797	chr10_disome	YMD675	6
RLS797	chr10_disome	YMD675	7
RLS797	chr10_disome	YMD675	7
RLS797	chr10_disome	YMD675	7
RLS797	chr10_disome	YMD675	8
RLS797	chr10_disome	YMD675	8
RLS797	chr10_disome	YMD675	8
RLS797	chr10_disome	YMD675	9
RLS797	chr10_disome	YMD675	9
RLS797	chr10_disome	YMD675	9
RLS797	chr10_disome	YMD675	9
RLS797	chr10_disome	YMD675	10
RLS797	chr10_disome	YMD675	10
RLS797	chr10_disome	YMD675	10
RLS797	chr10_disome	YMD675	10
RLS797	chr10_disome	YMD675	10
RLS797	chr10_disome	YMD675	11
RLS797	chr10_disome	YMD675	12
RLS797	chr10_disome	YMD675	12
RLS797	chr10_disome	YMD675	12
RLS797	chr10_disome	YMD675	13
RLS797	chr10_disome	YMD675	14
RLS797	chr10_disome	YMD675	14
RLS797	chr10_disome	YMD675	14
RLS797	chr10_disome	YMD675	15
RLS797	chr10_disome	YMD675	15
RLS797	chr10_disome	YMD675	15
RLS797	chr10_disome	YMD675	16
RLS797	chr10_disome	YMD675	17
RLS797	chr10_disome	YMD675	17
RLS797	chr10_disome	YMD675	18
RLS797	chr10_disome	YMD675	18
RLS797	chr10_disome	YMD675	18
RLS797	chr10_disome	YMD675	20
RLS797	chr10_disome	YMD675	21
RLS797	chr10_disome	YMD675	24
RLS797	chr10_disome	YMD675	30
RLS797	chr10_disome	YMD675	37
RLS859	chr10_disome	YMD675	1
RLS859	chr10_disome	YMD675	3
RLS859	chr10_disome	YMD675	3
RLS859	chr10_disome	YMD675	4
RLS859	chr10_disome	YMD675	4
RLS859	chr10_disome	YMD675	4
RLS859	chr10_disome	YMD675	4
RLS859	chr10_disome	YMD675	5
RLS859	chr10_disome	YMD675	5
RLS859	chr10_disome	YMD675	5
RLS859	chr10_disome	YMD675	5
RLS859	chr10_disome	YMD675	5
RLS859	chr10_disome	YMD675	5
RLS859	chr10_disome	YMD675	6
RLS859	chr10_disome	YMD675	6
RLS859	chr10_disome	YMD675	6
RLS859	chr10_disome	YMD675	6
RLS859	chr10_disome	YMD675	7
RLS859	chr10_disome	YMD675	8
RLS859	chr10_disome	YMD675	8
RLS859	chr10_disome	YMD675	8
RLS859	chr10_disome	YMD675	8
RLS859	chr10_disome	YMD675	8
RLS859	chr10_disome	YMD675	9
RLS859	chr10_disome	YMD675	9
RLS859	chr10_disome	YMD675	9
RLS859	chr10_disome	YMD675	10
RLS859	chr10_disome	YMD675	10
RLS859	chr10_disome	YMD675	10
RLS859	chr10_disome	YMD675	10
RLS859	chr10_disome	YMD675	10
RLS859	chr10_disome	YMD675	11
RLS859	chr10_disome	YMD675	11
RLS859	chr10_disome	YMD675	13
RLS859	chr10_disome	YMD675	15
RLS859	chr10_disome	YMD675	16
RLS859	chr10_disome	YMD675	19
RLS859	chr10_disome	YMD675	19
RLS859	chr10_disome	YMD675	22
RLS859	chr10_disome	YMD675	33
RLS863	chr10_disome	YMD675	1
RLS863	chr10_disome	YMD675	2
RLS863	chr10_disome	YMD675	2
RLS863	chr10_disome	YMD675	2
RLS863	chr10_disome	YMD675	3
RLS863	chr10_disome	YMD675	3
RLS863	chr10_disome	YMD675	3
RLS863	chr10_disome	YMD675	4
RLS863	chr10_disome	YMD675	4
RLS863	chr10_disome	YMD675	5
RLS863	chr10_disome	YMD675	5
RLS863	chr10_disome	YMD675	5
RLS863	chr10_disome	YMD675	5
RLS863	chr10_disome	YMD675	5
RLS863	chr10_disome	YMD675	5
RLS863	chr10_disome	YMD675	5
RLS863	chr10_disome	YMD675	6
RLS863	chr10_disome	YMD675	6
RLS863	chr10_disome	YMD675	6
RLS863	chr10_disome	YMD675	7
RLS863	chr10_disome	YMD675	7
RLS863	chr10_disome	YMD675	7
RLS863	chr10_disome	YMD675	7
RLS863	chr10_disome	YMD675	8
RLS863	chr10_disome	YMD675	8
RLS863	chr10_disome	YMD675	8
RLS863	chr10_disome	YMD675	8
RLS863	chr10_disome	YMD675	8
RLS863	chr10_disome	YMD675	8
RLS863	chr10_disome	YMD675	8
RLS863	chr10_disome	YMD675	8
RLS863	chr10_disome	YMD675	8
RLS863	chr10_disome	YMD675	9
RLS863	chr10_disome	YMD675	9
RLS863	chr10_disome	YMD675	9
RLS863	chr10_disome	YMD675	10
RLS863	chr10_disome	YMD675	10
RLS863	chr10_disome	YMD675	10
RLS863	chr10_disome	YMD675	10
RLS863	chr10_disome	YMD675	11
RLS736	chr10_disome_14c1	YMD290	1
RLS736	chr10_disome_14c1	YMD290	1
RLS736	chr10_disome_14c1	YMD290	1
RLS736	chr10_disome_14c1	YMD290	2
RLS736	chr10_disome_14c1	YMD290	2
RLS736	chr10_disome_14c1	YMD290	3
RLS736	chr10_disome_14c1	YMD290	3
RLS736	chr10_disome_14c1	YMD290	3
RLS736	chr10_disome_14c1	YMD290	3
RLS736	chr10_disome_14c1	YMD290	4
RLS736	chr10_disome_14c1	YMD290	5
RLS736	chr10_disome_14c1	YMD290	5
RLS736	chr10_disome_14c1	YMD290	5
RLS736	chr10_disome_14c1	YMD290	5
RLS736	chr10_disome_14c1	YMD290	6
RLS736	chr10_disome_14c1	YMD290	7
RLS736	chr10_disome_14c1	YMD290	7
RLS736	chr10_disome_14c1	YMD290	8
RLS736	chr10_disome_14c1	YMD290	9
RLS736	chr10_disome_14c1	YMD290	9
RLS736	chr10_disome_14c1	YMD290	9
RLS736	chr10_disome_14c1	YMD290	10
RLS736	chr10_disome_14c1	YMD290	11
RLS736	chr10_disome_14c1	YMD290	11
RLS736	chr10_disome_14c1	YMD290	11
RLS736	chr10_disome_14c1	YMD290	11
RLS736	chr10_disome_14c1	YMD290	12
RLS736	chr10_disome_14c1	YMD290	13
RLS736	chr10_disome_14c1	YMD290	13
RLS736	chr10_disome_14c1	YMD290	14
RLS736	chr10_disome_14c1	YMD290	14
RLS736	chr10_disome_14c1	YMD290	17
RLS736	chr10_disome_14c1	YMD290	17
RLS736	chr10_disome_14c1	YMD290	19
RLS736	chr10_disome_14c1	YMD290	20
RLS736	chr10_disome_14c1	YMD290	21
RLS736	chr10_disome_14c1	YMD290	22
RLS736	chr10_disome_14c1	YMD290	23
RLS859	chr10_disome_14c1	YMD290	3
RLS859	chr10_disome_14c1	YMD290	5
RLS859	chr10_disome_14c1	YMD290	5
RLS859	chr10_disome_14c1	YMD290	5
RLS859	chr10_disome_14c1	YMD290	5
RLS859	chr10_disome_14c1	YMD290	5
RLS859	chr10_disome_14c1	YMD290	5
RLS859	chr10_disome_14c1	YMD290	6
RLS859	chr10_disome_14c1	YMD290	6
RLS859	chr10_disome_14c1	YMD290	7
RLS859	chr10_disome_14c1	YMD290	7
RLS859	chr10_disome_14c1	YMD290	7
RLS859	chr10_disome_14c1	YMD290	7
RLS859	chr10_disome_14c1	YMD290	7
RLS859	chr10_disome_14c1	YMD290	7
RLS859	chr10_disome_14c1	YMD290	8
RLS859	chr10_disome_14c1	YMD290	8
RLS859	chr10_disome_14c1	YMD290	8
RLS859	chr10_disome_14c1	YMD290	8
RLS859	chr10_disome_14c1	YMD290	8
RLS859	chr10_disome_14c1	YMD290	9
RLS859	chr10_disome_14c1	YMD290	9
RLS859	chr10_disome_14c1	YMD290	9
RLS859	chr10_disome_14c1	YMD290	10
RLS859	chr10_disome_14c1	YMD290	10
RLS859	chr10_disome_14c1	YMD290	10
RLS859	chr10_disome_14c1	YMD290	11
RLS859	chr10_disome_14c1	YMD290	11
RLS859	chr10_disome_14c1	YMD290	11
RLS859	chr10_disome_14c1	YMD290	11
RLS859	chr10_disome_14c1	YMD290	12
RLS859	chr10_disome_14c1	YMD290	12
RLS859	chr10_disome_14c1	YMD290	13
RLS859	chr10_disome_14c1	YMD290	14
RLS859	chr10_disome_14c1	YMD290	18
RLS859	chr10_disome_14c1	YMD290	18
RLS859	chr10_disome_14c1	YMD290	18
RLS859	chr10_disome_14c1	YMD290	19
RLS859	chr10_disome_14c1	YMD290	33
RLS736	chr10_disome_14c2	YMD291	1
RLS736	chr10_disome_14c2	YMD291	1
RLS736	chr10_disome_14c2	YMD291	1
RLS736	chr10_disome_14c2	YMD291	1
RLS736	chr10_disome_14c2	YMD291	2
RLS736	chr10_disome_14c2	YMD291	4
RLS736	chr10_disome_14c2	YMD291	4
RLS736	chr10_disome_14c2	YMD291	4
RLS736	chr10_disome_14c2	YMD291	4
RLS736	chr10_disome_14c2	YMD291	5
RLS736	chr10_disome_14c2	YMD291	5
RLS736	chr10_disome_14c2	YMD291	5
RLS736	chr10_disome_14c2	YMD291	5
RLS736	chr10_disome_14c2	YMD291	5
RLS736	chr10_disome_14c2	YMD291	6
RLS736	chr10_disome_14c2	YMD291	6
RLS736	chr10_disome_14c2	YMD291	7
RLS736	chr10_disome_14c2	YMD291	7
RLS736	chr10_disome_14c2	YMD291	7
RLS736	chr10_disome_14c2	YMD291	7
RLS736	chr10_disome_14c2	YMD291	7
RLS736	chr10_disome_14c2	YMD291	7
RLS736	chr10_disome_14c2	YMD291	8
RLS736	chr10_disome_14c2	YMD291	8
RLS736	chr10_disome_14c2	YMD291	8
RLS736	chr10_disome_14c2	YMD291	8
RLS736	chr10_disome_14c2	YMD291	8
RLS736	chr10_disome_14c2	YMD291	8
RLS736	chr10_disome_14c2	YMD291	9
RLS736	chr10_disome_14c2	YMD291	9
RLS736	chr10_disome_14c2	YMD291	10
RLS736	chr10_disome_14c2	YMD291	10
RLS736	chr10_disome_14c2	YMD291	11
RLS736	chr10_disome_14c2	YMD291	12
RLS736	chr10_disome_14c2	YMD291	14
RLS736	chr10_disome_14c2	YMD291	16
RLS736	chr10_disome_14c2	YMD291	16
RLS736	chr10_disome_14c2	YMD291	18
RLS859	chr10_disome_14c2	YMD291	2
RLS859	chr10_disome_14c2	YMD291	2
RLS859	chr10_disome_14c2	YMD291	3
RLS859	chr10_disome_14c2	YMD291	3
RLS859	chr10_disome_14c2	YMD291	3
RLS859	chr10_disome_14c2	YMD291	4
RLS859	chr10_disome_14c2	YMD291	4
RLS859	chr10_disome_14c2	YMD291	5
RLS859	chr10_disome_14c2	YMD291	5
RLS859	chr10_disome_14c2	YMD291	5
RLS859	chr10_disome_14c2	YMD291	6
RLS859	chr10_disome_14c2	YMD291	6
RLS859	chr10_disome_14c2	YMD291	6
RLS859	chr10_disome_14c2	YMD291	6
RLS859	chr10_disome_14c2	YMD291	6
RLS859	chr10_disome_14c2	YMD291	6
RLS859	chr10_disome_14c2	YMD291	7
RLS859	chr10_disome_14c2	YMD291	7
RLS859	chr10_disome_14c2	YMD291	7
RLS859	chr10_disome_14c2	YMD291	7
RLS859	chr10_disome_14c2	YMD291	8
RLS859	chr10_disome_14c2	YMD291	8
RLS859	chr10_disome_14c2	YMD291	8
RLS859	chr10_disome_14c2	YMD291	9
RLS859	chr10_disome_14c2	YMD291	9
RLS859	chr10_disome_14c2	YMD291	9
RLS859	chr10_disome_14c2	YMD291	9
RLS859	chr10_disome_14c2	YMD291	9
RLS859	chr10_disome_14c2	YMD291	9
RLS859	chr10_disome_14c2	YMD291	10
RLS859	chr10_disome_14c2	YMD291	10
RLS859	chr10_disome_14c2	YMD291	11
RLS859	chr10_disome_14c2	YMD291	11
RLS859	chr10_disome_14c2	YMD291	14
RLS859	chr10_disome_14c2	YMD291	19
RLS859	chr10_disome_14c2	YMD291	20
RLS859	chr10_disome_14c2	YMD291	21
RLS859	chr10_disome_14c2	YMD291	25
RLS859	chr10_disome_14c2	YMD291	29
RLS1221	chr10_disome_bul1D_c1	YGO1272	1
RLS1221	chr10_disome_bul1D_c1	YGO1272	2
RLS1221	chr10_disome_bul1D_c1	YGO1272	2
RLS1221	chr10_disome_bul1D_c1	YGO1272	2
RLS1221	chr10_disome_bul1D_c1	YGO1272	4
RLS1221	chr10_disome_bul1D_c1	YGO1272	5
RLS1221	chr10_disome_bul1D_c1	YGO1272	5
RLS1221	chr10_disome_bul1D_c1	YGO1272	5
RLS1221	chr10_disome_bul1D_c1	YGO1272	6
RLS1221	chr10_disome_bul1D_c1	YGO1272	6
RLS1221	chr10_disome_bul1D_c1	YGO1272	6
RLS1221	chr10_disome_bul1D_c1	YGO1272	7
RLS1221	chr10_disome_bul1D_c1	YGO1272	7
RLS1221	chr10_disome_bul1D_c1	YGO1272	7
RLS1221	chr10_disome_bul1D_c1	YGO1272	8
RLS1221	chr10_disome_bul1D_c1	YGO1272	8
RLS1221	chr10_disome_bul1D_c1	YGO1272	8
RLS1221	chr10_disome_bul1D_c1	YGO1272	8
RLS1221	chr10_disome_bul1D_c1	YGO1272	9
RLS1221	chr10_disome_bul1D_c1	YGO1272	9
RLS1221	chr10_disome_bul1D_c1	YGO1272	9
RLS1221	chr10_disome_bul1D_c1	YGO1272	9
RLS1221	chr10_disome_bul1D_c1	YGO1272	9
RLS1221	chr10_disome_bul1D_c1	YGO1272	9
RLS1221	chr10_disome_bul1D_c1	YGO1272	9
RLS1221	chr10_disome_bul1D_c1	YGO1272	10
RLS1221	chr10_disome_bul1D_c1	YGO1272	11
RLS1221	chr10_disome_bul1D_c1	YGO1272	12
RLS1221	chr10_disome_bul1D_c1	YGO1272	12
RLS1221	chr10_disome_bul1D_c1	YGO1272	12
RLS1221	chr10_disome_bul1D_c1	YGO1272	12
RLS1221	chr10_disome_bul1D_c1	YGO1272	12
RLS1221	chr10_disome_bul1D_c1	YGO1272	13
RLS1221	chr10_disome_bul1D_c1	YGO1272	14
RLS1221	chr10_disome_bul1D_c1	YGO1272	15
RLS1221	chr10_disome_bul1D_c1	YGO1272	15
RLS1221	chr10_disome_bul1D_c1	YGO1272	16
RLS1221	chr10_disome_bul1D_c1	YGO1272	16
RLS1221	chr10_disome_bul1D_c1	YGO1272	17
RLS1221	chr10_disome_bul1D_c1	YGO1272	17
RLS618	chr11_disome	YMD686	3
RLS618	chr11_disome	YMD686	5
RLS618	chr11_disome	YMD686	8
RLS618	chr11_disome	YMD686	9
RLS618	chr11_disome	YMD686	9
RLS618	chr11_disome	YMD686	10
RLS618	chr11_disome	YMD686	10
RLS618	chr11_disome	YMD686	10
RLS618	chr11_disome	YMD686	12
RLS618	chr11_disome	YMD686	12
RLS618	chr11_disome	YMD686	12
RLS618	chr11_disome	YMD686	12
RLS618	chr11_disome	YMD686	12
RLS618	chr11_disome	YMD686	13
RLS618	chr11_disome	YMD686	13
RLS618	chr11_disome	YMD686	13
RLS618	chr11_disome	YMD686	13
RLS618	chr11_disome	YMD686	14
RLS618	chr11_disome	YMD686	14
RLS618	chr11_disome	YMD686	14
RLS618	chr11_disome	YMD686	15
RLS618	chr11_disome	YMD686	15
RLS618	chr11_disome	YMD686	15
RLS618	chr11_disome	YMD686	16
RLS618	chr11_disome	YMD686	16
RLS618	chr11_disome	YMD686	16
RLS618	chr11_disome	YMD686	16
RLS618	chr11_disome	YMD686	17
RLS618	chr11_disome	YMD686	17
RLS618	chr11_disome	YMD686	17
RLS618	chr11_disome	YMD686	18
RLS618	chr11_disome	YMD686	18
RLS618	chr11_disome	YMD686	19
RLS618	chr11_disome	YMD686	19
RLS618	chr11_disome	YMD686	19
RLS618	chr11_disome	YMD686	20
RLS618	chr11_disome	YMD686	22
RLS618	chr11_disome	YMD686	22
RLS618	chr11_disome	YMD686	24
RLS618	chr11_disome	YMD686	24
RLS675	chr11_disome	YMD686	2
RLS675	chr11_disome	YMD686	5
RLS675	chr11_disome	YMD686	5
RLS675	chr11_disome	YMD686	8
RLS675	chr11_disome	YMD686	9
RLS675	chr11_disome	YMD686	9
RLS675	chr11_disome	YMD686	9
RLS675	chr11_disome	YMD686	9
RLS675	chr11_disome	YMD686	10
RLS675	chr11_disome	YMD686	10
RLS675	chr11_disome	YMD686	12
RLS675	chr11_disome	YMD686	12
RLS675	chr11_disome	YMD686	13
RLS675	chr11_disome	YMD686	14
RLS675	chr11_disome	YMD686	14
RLS675	chr11_disome	YMD686	14
RLS675	chr11_disome	YMD686	15
RLS675	chr11_disome	YMD686	15
RLS675	chr11_disome	YMD686	16
RLS675	chr11_disome	YMD686	16
RLS675	chr11_disome	YMD686	16
RLS675	chr11_disome	YMD686	16
RLS675	chr11_disome	YMD686	17
RLS675	chr11_disome	YMD686	17
RLS675	chr11_disome	YMD686	18
RLS675	chr11_disome	YMD686	18
RLS675	chr11_disome	YMD686	18
RLS675	chr11_disome	YMD686	18
RLS675	chr11_disome	YMD686	19
RLS675	chr11_disome	YMD686	21
RLS675	chr11_disome	YMD686	21
RLS675	chr11_disome	YMD686	22
RLS675	chr11_disome	YMD686	22
RLS675	chr11_disome	YMD686	24
RLS675	chr11_disome	YMD686	26
RLS675	chr11_disome	YMD686	26
RLS675	chr11_disome	YMD686	27
RLS675	chr11_disome	YMD686	27
RLS675	chr11_disome	YMD686	29
RLS675	chr11_disome	YMD686	31
RLS797	chr11_disome	YMD686	1
RLS797	chr11_disome	YMD686	9
RLS797	chr11_disome	YMD686	9
RLS797	chr11_disome	YMD686	10
RLS797	chr11_disome	YMD686	10
RLS797	chr11_disome	YMD686	10
RLS797	chr11_disome	YMD686	10
RLS797	chr11_disome	YMD686	11
RLS797	chr11_disome	YMD686	11
RLS797	chr11_disome	YMD686	12
RLS797	chr11_disome	YMD686	12
RLS797	chr11_disome	YMD686	15
RLS797	chr11_disome	YMD686	15
RLS797	chr11_disome	YMD686	15
RLS797	chr11_disome	YMD686	15
RLS797	chr11_disome	YMD686	16
RLS797	chr11_disome	YMD686	17
RLS797	chr11_disome	YMD686	18
RLS797	chr11_disome	YMD686	18
RLS797	chr11_disome	YMD686	19
RLS797	chr11_disome	YMD686	19
RLS797	chr11_disome	YMD686	19
RLS797	chr11_disome	YMD686	20
RLS797	chr11_disome	YMD686	20
RLS797	chr11_disome	YMD686	20
RLS797	chr11_disome	YMD686	22
RLS797	chr11_disome	YMD686	22
RLS797	chr11_disome	YMD686	22
RLS797	chr11_disome	YMD686	23
RLS797	chr11_disome	YMD686	23
RLS797	chr11_disome	YMD686	23
RLS797	chr11_disome	YMD686	24
RLS797	chr11_disome	YMD686	24
RLS797	chr11_disome	YMD686	25
RLS797	chr11_disome	YMD686	26
RLS797	chr11_disome	YMD686	27
RLS797	chr11_disome	YMD686	28
RLS797	chr11_disome	YMD686	29
RLS797	chr11_disome	YMD686	30
RLS797	chr11_disome	YMD686	34
RLS1114	chr11_disome_bul1D_c1	YGO1137	3
RLS1114	chr11_disome_bul1D_c1	YGO1137	5
RLS1114	chr11_disome_bul1D_c1	YGO1137	5
RLS1114	chr11_disome_bul1D_c1	YGO1137	7
RLS1114	chr11_disome_bul1D_c1	YGO1137	8
RLS1114	chr11_disome_bul1D_c1	YGO1137	9
RLS1114	chr11_disome_bul1D_c1	YGO1137	9
RLS1114	chr11_disome_bul1D_c1	YGO1137	10
RLS1114	chr11_disome_bul1D_c1	YGO1137	11
RLS1114	chr11_disome_bul1D_c1	YGO1137	11
RLS1114	chr11_disome_bul1D_c1	YGO1137	11
RLS1114	chr11_disome_bul1D_c1	YGO1137	12
RLS1114	chr11_disome_bul1D_c1	YGO1137	12
RLS1114	chr11_disome_bul1D_c1	YGO1137	12
RLS1114	chr11_disome_bul1D_c1	YGO1137	13
RLS1114	chr11_disome_bul1D_c1	YGO1137	13
RLS1114	chr11_disome_bul1D_c1	YGO1137	13
RLS1114	chr11_disome_bul1D_c1	YGO1137	14
RLS1114	chr11_disome_bul1D_c1	YGO1137	14
RLS1114	chr11_disome_bul1D_c1	YGO1137	14
RLS1114	chr11_disome_bul1D_c1	YGO1137	15
RLS1114	chr11_disome_bul1D_c1	YGO1137	15
RLS1114	chr11_disome_bul1D_c1	YGO1137	16
RLS1114	chr11_disome_bul1D_c1	YGO1137	16
RLS1114	chr11_disome_bul1D_c1	YGO1137	17
RLS1114	chr11_disome_bul1D_c1	YGO1137	17
RLS1114	chr11_disome_bul1D_c1	YGO1137	17
RLS1114	chr11_disome_bul1D_c1	YGO1137	18
RLS1114	chr11_disome_bul1D_c1	YGO1137	18
RLS1114	chr11_disome_bul1D_c1	YGO1137	19
RLS1114	chr11_disome_bul1D_c1	YGO1137	19
RLS1114	chr11_disome_bul1D_c1	YGO1137	20
RLS1114	chr11_disome_bul1D_c1	YGO1137	20
RLS1114	chr11_disome_bul1D_c1	YGO1137	21
RLS1114	chr11_disome_bul1D_c1	YGO1137	22
RLS1114	chr11_disome_bul1D_c1	YGO1137	22
RLS1114	chr11_disome_bul1D_c1	YGO1137	22
RLS1114	chr11_disome_bul1D_c1	YGO1137	24
RLS1114	chr11_disome_bul1D_c1	YGO1137	25
RLS1114	chr11_disome_bul1D_c1	YGO1137	25
RLS1127	chr11_disome_bul1D_c1	YGO1137	4
RLS1127	chr11_disome_bul1D_c1	YGO1137	5
RLS1127	chr11_disome_bul1D_c1	YGO1137	7
RLS1127	chr11_disome_bul1D_c1	YGO1137	7
RLS1127	chr11_disome_bul1D_c1	YGO1137	9
RLS1127	chr11_disome_bul1D_c1	YGO1137	10
RLS1127	chr11_disome_bul1D_c1	YGO1137	10
RLS1127	chr11_disome_bul1D_c1	YGO1137	10
RLS1127	chr11_disome_bul1D_c1	YGO1137	10
RLS1127	chr11_disome_bul1D_c1	YGO1137	10
RLS1127	chr11_disome_bul1D_c1	YGO1137	11
RLS1127	chr11_disome_bul1D_c1	YGO1137	11
RLS1127	chr11_disome_bul1D_c1	YGO1137	12
RLS1127	chr11_disome_bul1D_c1	YGO1137	12
RLS1127	chr11_disome_bul1D_c1	YGO1137	12
RLS1127	chr11_disome_bul1D_c1	YGO1137	12
RLS1127	chr11_disome_bul1D_c1	YGO1137	12
RLS1127	chr11_disome_bul1D_c1	YGO1137	12
RLS1127	chr11_disome_bul1D_c1	YGO1137	13
RLS1127	chr11_disome_bul1D_c1	YGO1137	13
RLS1127	chr11_disome_bul1D_c1	YGO1137	13
RLS1127	chr11_disome_bul1D_c1	YGO1137	13
RLS1127	chr11_disome_bul1D_c1	YGO1137	14
RLS1127	chr11_disome_bul1D_c1	YGO1137	14
RLS1127	chr11_disome_bul1D_c1	YGO1137	14
RLS1127	chr11_disome_bul1D_c1	YGO1137	15
RLS1127	chr11_disome_bul1D_c1	YGO1137	15
RLS1127	chr11_disome_bul1D_c1	YGO1137	16
RLS1127	chr11_disome_bul1D_c1	YGO1137	16
RLS1127	chr11_disome_bul1D_c1	YGO1137	16
RLS1127	chr11_disome_bul1D_c1	YGO1137	16
RLS1127	chr11_disome_bul1D_c1	YGO1137	16
RLS1127	chr11_disome_bul1D_c1	YGO1137	16
RLS1127	chr11_disome_bul1D_c1	YGO1137	20
RLS1127	chr11_disome_bul1D_c1	YGO1137	21
RLS1127	chr11_disome_bul1D_c1	YGO1137	23
RLS1127	chr11_disome_bul1D_c1	YGO1137	23
RLS1127	chr11_disome_bul1D_c1	YGO1137	29
RLS1221	chr11_disome_bul1D_c2	YGO1277	2
RLS1221	chr11_disome_bul1D_c2	YGO1277	3
RLS1221	chr11_disome_bul1D_c2	YGO1277	5
RLS1221	chr11_disome_bul1D_c2	YGO1277	5
RLS1221	chr11_disome_bul1D_c2	YGO1277	6
RLS1221	chr11_disome_bul1D_c2	YGO1277	7
RLS1221	chr11_disome_bul1D_c2	YGO1277	7
RLS1221	chr11_disome_bul1D_c2	YGO1277	9
RLS1221	chr11_disome_bul1D_c2	YGO1277	9
RLS1221	chr11_disome_bul1D_c2	YGO1277	9
RLS1221	chr11_disome_bul1D_c2	YGO1277	10
RLS1221	chr11_disome_bul1D_c2	YGO1277	10
RLS1221	chr11_disome_bul1D_c2	YGO1277	10
RLS1221	chr11_disome_bul1D_c2	YGO1277	10
RLS1221	chr11_disome_bul1D_c2	YGO1277	10
RLS1221	chr11_disome_bul1D_c2	YGO1277	10
RLS1221	chr11_disome_bul1D_c2	YGO1277	10
RLS1221	chr11_disome_bul1D_c2	YGO1277	11
RLS1221	chr11_disome_bul1D_c2	YGO1277	11
RLS1221	chr11_disome_bul1D_c2	YGO1277	11
RLS1221	chr11_disome_bul1D_c2	YGO1277	12
RLS1221	chr11_disome_bul1D_c2	YGO1277	12
RLS1221	chr11_disome_bul1D_c2	YGO1277	13
RLS1221	chr11_disome_bul1D_c2	YGO1277	13
RLS1221	chr11_disome_bul1D_c2	YGO1277	13
RLS1221	chr11_disome_bul1D_c2	YGO1277	13
RLS1221	chr11_disome_bul1D_c2	YGO1277	13
RLS1221	chr11_disome_bul1D_c2	YGO1277	14
RLS1221	chr11_disome_bul1D_c2	YGO1277	15
RLS1221	chr11_disome_bul1D_c2	YGO1277	16
RLS1221	chr11_disome_bul1D_c2	YGO1277	16
RLS1221	chr11_disome_bul1D_c2	YGO1277	16
RLS1221	chr11_disome_bul1D_c2	YGO1277	17
RLS1221	chr11_disome_bul1D_c2	YGO1277	17
RLS1221	chr11_disome_bul1D_c2	YGO1277	18
RLS1221	chr11_disome_bul1D_c2	YGO1277	18
RLS1221	chr11_disome_bul1D_c2	YGO1277	19
RLS1221	chr11_disome_bul1D_c2	YGO1277	23
RLS1221	chr11_disome_bul1D_c2	YGO1277	30
RLS618	chr12_disome	YMD687	3
RLS618	chr12_disome	YMD687	3
RLS618	chr12_disome	YMD687	3
RLS618	chr12_disome	YMD687	4
RLS618	chr12_disome	YMD687	5
RLS618	chr12_disome	YMD687	7
RLS618	chr12_disome	YMD687	7
RLS618	chr12_disome	YMD687	7
RLS618	chr12_disome	YMD687	8
RLS618	chr12_disome	YMD687	8
RLS618	chr12_disome	YMD687	8
RLS618	chr12_disome	YMD687	8
RLS618	chr12_disome	YMD687	9
RLS618	chr12_disome	YMD687	9
RLS618	chr12_disome	YMD687	9
RLS618	chr12_disome	YMD687	10
RLS618	chr12_disome	YMD687	10
RLS618	chr12_disome	YMD687	10
RLS618	chr12_disome	YMD687	10
RLS618	chr12_disome	YMD687	10
RLS618	chr12_disome	YMD687	10
RLS618	chr12_disome	YMD687	11
RLS618	chr12_disome	YMD687	11
RLS618	chr12_disome	YMD687	11
RLS618	chr12_disome	YMD687	11
RLS618	chr12_disome	YMD687	11
RLS618	chr12_disome	YMD687	11
RLS618	chr12_disome	YMD687	12
RLS618	chr12_disome	YMD687	12
RLS618	chr12_disome	YMD687	13
RLS618	chr12_disome	YMD687	13
RLS618	chr12_disome	YMD687	14
RLS618	chr12_disome	YMD687	14
RLS618	chr12_disome	YMD687	14
RLS618	chr12_disome	YMD687	14
RLS618	chr12_disome	YMD687	15
RLS618	chr12_disome	YMD687	16
RLS618	chr12_disome	YMD687	18
RLS618	chr12_disome	YMD687	18
RLS618	chr12_disome	YMD687	23
RLS675	chr12_disome	YMD687	2
RLS675	chr12_disome	YMD687	4
RLS675	chr12_disome	YMD687	4
RLS675	chr12_disome	YMD687	5
RLS675	chr12_disome	YMD687	6
RLS675	chr12_disome	YMD687	6
RLS675	chr12_disome	YMD687	7
RLS675	chr12_disome	YMD687	7
RLS675	chr12_disome	YMD687	7
RLS675	chr12_disome	YMD687	7
RLS675	chr12_disome	YMD687	8
RLS675	chr12_disome	YMD687	8
RLS675	chr12_disome	YMD687	9
RLS675	chr12_disome	YMD687	10
RLS675	chr12_disome	YMD687	10
RLS675	chr12_disome	YMD687	10
RLS675	chr12_disome	YMD687	10
RLS675	chr12_disome	YMD687	11
RLS675	chr12_disome	YMD687	11
RLS675	chr12_disome	YMD687	11
RLS675	chr12_disome	YMD687	11
RLS675	chr12_disome	YMD687	12
RLS675	chr12_disome	YMD687	12
RLS675	chr12_disome	YMD687	12
RLS675	chr12_disome	YMD687	12
RLS675	chr12_disome	YMD687	13
RLS675	chr12_disome	YMD687	13
RLS675	chr12_disome	YMD687	14
RLS675	chr12_disome	YMD687	14
RLS675	chr12_disome	YMD687	14
RLS675	chr12_disome	YMD687	14
RLS675	chr12_disome	YMD687	15
RLS675	chr12_disome	YMD687	15
RLS675	chr12_disome	YMD687	15
RLS675	chr12_disome	YMD687	17
RLS675	chr12_disome	YMD687	17
RLS675	chr12_disome	YMD687	19
RLS675	chr12_disome	YMD687	21
RLS675	chr12_disome	YMD687	23
RLS675	chr12_disome	YMD687	33
RLS736	chr12_disome	YMD687	4
RLS736	chr12_disome	YMD687	5
RLS736	chr12_disome	YMD687	5
RLS736	chr12_disome	YMD687	5
RLS736	chr12_disome	YMD687	6
RLS736	chr12_disome	YMD687	8
RLS736	chr12_disome	YMD687	9
RLS736	chr12_disome	YMD687	9
RLS736	chr12_disome	YMD687	10
RLS736	chr12_disome	YMD687	10
RLS736	chr12_disome	YMD687	11
RLS736	chr12_disome	YMD687	11
RLS736	chr12_disome	YMD687	13
RLS736	chr12_disome	YMD687	13
RLS736	chr12_disome	YMD687	13
RLS736	chr12_disome	YMD687	14
RLS736	chr12_disome	YMD687	14
RLS736	chr12_disome	YMD687	16
RLS736	chr12_disome	YMD687	18
RLS736	chr12_disome	YMD687	19
RLS797	chr12_disome	YMD687	7
RLS797	chr12_disome	YMD687	8
RLS797	chr12_disome	YMD687	12
RLS797	chr12_disome	YMD687	13
RLS797	chr12_disome	YMD687	14
RLS797	chr12_disome	YMD687	15
RLS797	chr12_disome	YMD687	15
RLS797	chr12_disome	YMD687	15
RLS797	chr12_disome	YMD687	16
RLS797	chr12_disome	YMD687	16
RLS797	chr12_disome	YMD687	17
RLS797	chr12_disome	YMD687	17
RLS797	chr12_disome	YMD687	18
RLS797	chr12_disome	YMD687	18
RLS797	chr12_disome	YMD687	18
RLS797	chr12_disome	YMD687	18
RLS797	chr12_disome	YMD687	18
RLS797	chr12_disome	YMD687	18
RLS797	chr12_disome	YMD687	18
RLS797	chr12_disome	YMD687	19
RLS797	chr12_disome	YMD687	19
RLS797	chr12_disome	YMD687	20
RLS797	chr12_disome	YMD687	21
RLS797	chr12_disome	YMD687	21
RLS797	chr12_disome	YMD687	22
RLS797	chr12_disome	YMD687	22
RLS797	chr12_disome	YMD687	22
RLS797	chr12_disome	YMD687	23
RLS797	chr12_disome	YMD687	23
RLS797	chr12_disome	YMD687	23
RLS797	chr12_disome	YMD687	25
RLS797	chr12_disome	YMD687	28
RLS797	chr12_disome	YMD687	28
RLS797	chr12_disome	YMD687	28
RLS797	chr12_disome	YMD687	29
RLS797	chr12_disome	YMD687	30
RLS797	chr12_disome	YMD687	30
RLS797	chr12_disome	YMD687	33
RLS797	chr12_disome	YMD687	35
RLS797	chr12_disome	YMD687	35
RLS736	chr12_disome_14c1	YMD294	3
RLS736	chr12_disome_14c1	YMD294	4
RLS736	chr12_disome_14c1	YMD294	7
RLS736	chr12_disome_14c1	YMD294	7
RLS736	chr12_disome_14c1	YMD294	8
RLS736	chr12_disome_14c1	YMD294	10
RLS736	chr12_disome_14c1	YMD294	13
RLS736	chr12_disome_14c1	YMD294	14
RLS736	chr12_disome_14c1	YMD294	14
RLS736	chr12_disome_14c1	YMD294	15
RLS736	chr12_disome_14c1	YMD294	15
RLS736	chr12_disome_14c1	YMD294	15
RLS736	chr12_disome_14c1	YMD294	15
RLS736	chr12_disome_14c1	YMD294	15
RLS736	chr12_disome_14c1	YMD294	15
RLS736	chr12_disome_14c1	YMD294	15
RLS736	chr12_disome_14c1	YMD294	15
RLS736	chr12_disome_14c1	YMD294	15
RLS736	chr12_disome_14c1	YMD294	16
RLS736	chr12_disome_14c1	YMD294	16
RLS736	chr12_disome_14c1	YMD294	16
RLS736	chr12_disome_14c1	YMD294	16
RLS736	chr12_disome_14c1	YMD294	16
RLS736	chr12_disome_14c1	YMD294	17
RLS736	chr12_disome_14c1	YMD294	17
RLS736	chr12_disome_14c1	YMD294	17
RLS736	chr12_disome_14c1	YMD294	19
RLS736	chr12_disome_14c1	YMD294	20
RLS736	chr12_disome_14c1	YMD294	21
RLS736	chr12_disome_14c1	YMD294	24
RLS736	chr12_disome_14c1	YMD294	24
RLS736	chr12_disome_14c1	YMD294	25
RLS736	chr12_disome_14c1	YMD294	26
RLS736	chr12_disome_14c1	YMD294	27
RLS736	chr12_disome_14c1	YMD294	28
RLS736	chr12_disome_14c1	YMD294	29
RLS736	chr12_disome_14c1	YMD294	30
RLS736	chr12_disome_14c1	YMD294	30
RLS736	chr12_disome_14c1	YMD294	31
RLS736	chr12_disome_14c1	YMD294	33
RLS736	chr12_disome_14c2	YMD295	6
RLS736	chr12_disome_14c2	YMD295	7
RLS736	chr12_disome_14c2	YMD295	9
RLS736	chr12_disome_14c2	YMD295	9
RLS736	chr12_disome_14c2	YMD295	10
RLS736	chr12_disome_14c2	YMD295	10
RLS736	chr12_disome_14c2	YMD295	11
RLS736	chr12_disome_14c2	YMD295	11
RLS736	chr12_disome_14c2	YMD295	12
RLS736	chr12_disome_14c2	YMD295	13
RLS736	chr12_disome_14c2	YMD295	13
RLS736	chr12_disome_14c2	YMD295	14
RLS736	chr12_disome_14c2	YMD295	15
RLS736	chr12_disome_14c2	YMD295	15
RLS736	chr12_disome_14c2	YMD295	16
RLS736	chr12_disome_14c2	YMD295	16
RLS736	chr12_disome_14c2	YMD295	16
RLS736	chr12_disome_14c2	YMD295	16
RLS736	chr12_disome_14c2	YMD295	16
RLS736	chr12_disome_14c2	YMD295	17
RLS736	chr12_disome_14c2	YMD295	17
RLS736	chr12_disome_14c2	YMD295	18
RLS736	chr12_disome_14c2	YMD295	18
RLS736	chr12_disome_14c2	YMD295	18
RLS736	chr12_disome_14c2	YMD295	18
RLS736	chr12_disome_14c2	YMD295	18
RLS736	chr12_disome_14c2	YMD295	18
RLS736	chr12_disome_14c2	YMD295	19
RLS736	chr12_disome_14c2	YMD295	19
RLS736	chr12_disome_14c2	YMD295	20
RLS736	chr12_disome_14c2	YMD295	21
RLS736	chr12_disome_14c2	YMD295	21
RLS736	chr12_disome_14c2	YMD295	22
RLS736	chr12_disome_14c2	YMD295	22
RLS736	chr12_disome_14c2	YMD295	23
RLS736	chr12_disome_14c2	YMD295	24
RLS736	chr12_disome_14c2	YMD295	24
RLS736	chr12_disome_14c2	YMD295	24
RLS736	chr12_disome_14c2	YMD295	26
RLS736	chr12_disome_14c2	YMD295	26
RLS618	chr13_disome	YMD688	2
RLS618	chr13_disome	YMD688	8
RLS618	chr13_disome	YMD688	9
RLS618	chr13_disome	YMD688	9
RLS618	chr13_disome	YMD688	9
RLS618	chr13_disome	YMD688	10
RLS618	chr13_disome	YMD688	10
RLS618	chr13_disome	YMD688	10
RLS618	chr13_disome	YMD688	10
RLS618	chr13_disome	YMD688	11
RLS618	chr13_disome	YMD688	11
RLS618	chr13_disome	YMD688	11
RLS618	chr13_disome	YMD688	11
RLS618	chr13_disome	YMD688	12
RLS618	chr13_disome	YMD688	12
RLS618	chr13_disome	YMD688	12
RLS618	chr13_disome	YMD688	12
RLS618	chr13_disome	YMD688	12
RLS618	chr13_disome	YMD688	13
RLS618	chr13_disome	YMD688	13
RLS618	chr13_disome	YMD688	13
RLS618	chr13_disome	YMD688	14
RLS618	chr13_disome	YMD688	14
RLS618	chr13_disome	YMD688	15
RLS618	chr13_disome	YMD688	15
RLS618	chr13_disome	YMD688	15
RLS618	chr13_disome	YMD688	15
RLS618	chr13_disome	YMD688	16
RLS618	chr13_disome	YMD688	16
RLS618	chr13_disome	YMD688	16
RLS618	chr13_disome	YMD688	17
RLS618	chr13_disome	YMD688	17
RLS618	chr13_disome	YMD688	17
RLS618	chr13_disome	YMD688	17
RLS618	chr13_disome	YMD688	18
RLS618	chr13_disome	YMD688	18
RLS618	chr13_disome	YMD688	18
RLS618	chr13_disome	YMD688	19
RLS618	chr13_disome	YMD688	22
RLS618	chr13_disome	YMD688	44
RLS675	chr13_disome	YMD688	6
RLS675	chr13_disome	YMD688	7
RLS675	chr13_disome	YMD688	9
RLS675	chr13_disome	YMD688	9
RLS675	chr13_disome	YMD688	9
RLS675	chr13_disome	YMD688	10
RLS675	chr13_disome	YMD688	10
RLS675	chr13_disome	YMD688	11
RLS675	chr13_disome	YMD688	11
RLS675	chr13_disome	YMD688	11
RLS675	chr13_disome	YMD688	11
RLS675	chr13_disome	YMD688	11
RLS675	chr13_disome	YMD688	12
RLS675	chr13_disome	YMD688	12
RLS675	chr13_disome	YMD688	12
RLS675	chr13_disome	YMD688	13
RLS675	chr13_disome	YMD688	14
RLS675	chr13_disome	YMD688	14
RLS675	chr13_disome	YMD688	15
RLS675	chr13_disome	YMD688	15
RLS675	chr13_disome	YMD688	16
RLS675	chr13_disome	YMD688	17
RLS675	chr13_disome	YMD688	17
RLS675	chr13_disome	YMD688	19
RLS675	chr13_disome	YMD688	20
RLS675	chr13_disome	YMD688	20
RLS675	chr13_disome	YMD688	20
RLS675	chr13_disome	YMD688	20
RLS675	chr13_disome	YMD688	20
RLS675	chr13_disome	YMD688	22
RLS675	chr13_disome	YMD688	23
RLS675	chr13_disome	YMD688	24
RLS675	chr13_disome	YMD688	25
RLS675	chr13_disome	YMD688	25
RLS675	chr13_disome	YMD688	31
RLS675	chr13_disome	YMD688	34
RLS675	chr13_disome	YMD688	35
RLS675	chr13_disome	YMD688	40
RLS675	chr13_disome	YMD688	40
RLS797	chr13_disome	YMD688	2
RLS797	chr13_disome	YMD688	5
RLS797	chr13_disome	YMD688	6
RLS797	chr13_disome	YMD688	7
RLS797	chr13_disome	YMD688	10
RLS797	chr13_disome	YMD688	11
RLS797	chr13_disome	YMD688	12
RLS797	chr13_disome	YMD688	12
RLS797	chr13_disome	YMD688	12
RLS797	chr13_disome	YMD688	12
RLS797	chr13_disome	YMD688	13
RLS797	chr13_disome	YMD688	14
RLS797	chr13_disome	YMD688	14
RLS797	chr13_disome	YMD688	15
RLS797	chr13_disome	YMD688	15
RLS797	chr13_disome	YMD688	15
RLS797	chr13_disome	YMD688	17
RLS797	chr13_disome	YMD688	17
RLS797	chr13_disome	YMD688	17
RLS797	chr13_disome	YMD688	18
RLS797	chr13_disome	YMD688	18
RLS797	chr13_disome	YMD688	18
RLS797	chr13_disome	YMD688	19
RLS797	chr13_disome	YMD688	19
RLS797	chr13_disome	YMD688	19
RLS797	chr13_disome	YMD688	20
RLS797	chr13_disome	YMD688	20
RLS797	chr13_disome	YMD688	21
RLS797	chr13_disome	YMD688	22
RLS797	chr13_disome	YMD688	22
RLS797	chr13_disome	YMD688	22
RLS797	chr13_disome	YMD688	24
RLS797	chr13_disome	YMD688	25
RLS797	chr13_disome	YMD688	27
RLS797	chr13_disome	YMD688	29
RLS797	chr13_disome	YMD688	30
RLS797	chr13_disome	YMD688	30
RLS797	chr13_disome	YMD688	30
RLS797	chr13_disome	YMD688	38
RLS797	chr13_disome	YMD688	38
RLS701	chr13_disome_14c1	YMD296	3
RLS701	chr13_disome_14c1	YMD296	6
RLS701	chr13_disome_14c1	YMD296	6
RLS701	chr13_disome_14c1	YMD296	9
RLS701	chr13_disome_14c1	YMD296	11
RLS701	chr13_disome_14c1	YMD296	11
RLS701	chr13_disome_14c1	YMD296	12
RLS701	chr13_disome_14c1	YMD296	12
RLS701	chr13_disome_14c1	YMD296	12
RLS701	chr13_disome_14c1	YMD296	12
RLS701	chr13_disome_14c1	YMD296	13
RLS701	chr13_disome_14c1	YMD296	13
RLS701	chr13_disome_14c1	YMD296	13
RLS701	chr13_disome_14c1	YMD296	14
RLS701	chr13_disome_14c1	YMD296	14
RLS701	chr13_disome_14c1	YMD296	14
RLS701	chr13_disome_14c1	YMD296	14
RLS701	chr13_disome_14c1	YMD296	14
RLS701	chr13_disome_14c1	YMD296	14
RLS701	chr13_disome_14c1	YMD296	15
RLS701	chr13_disome_14c1	YMD296	15
RLS701	chr13_disome_14c1	YMD296	15
RLS701	chr13_disome_14c1	YMD296	16
RLS701	chr13_disome_14c1	YMD296	16
RLS701	chr13_disome_14c1	YMD296	16
RLS701	chr13_disome_14c1	YMD296	16
RLS701	chr13_disome_14c1	YMD296	18
RLS701	chr13_disome_14c1	YMD296	19
RLS701	chr13_disome_14c1	YMD296	19
RLS701	chr13_disome_14c1	YMD296	19
RLS701	chr13_disome_14c1	YMD296	20
RLS701	chr13_disome_14c1	YMD296	20
RLS701	chr13_disome_14c1	YMD296	20
RLS701	chr13_disome_14c1	YMD296	21
RLS701	chr13_disome_14c1	YMD296	25
RLS701	chr13_disome_14c1	YMD296	26
RLS701	chr13_disome_14c1	YMD296	26
RLS701	chr13_disome_14c1	YMD296	27
RLS701	chr13_disome_14c1	YMD296	28
RLS701	chr13_disome_14c1	YMD296	28
RLS618	chr14_disome	YMD689	2
RLS618	chr14_disome	YMD689	2
RLS618	chr14_disome	YMD689	2
RLS618	chr14_disome	YMD689	2
RLS618	chr14_disome	YMD689	2
RLS618	chr14_disome	YMD689	3
RLS618	chr14_disome	YMD689	3
RLS618	chr14_disome	YMD689	3
RLS618	chr14_disome	YMD689	4
RLS618	chr14_disome	YMD689	4
RLS618	chr14_disome	YMD689	4
RLS618	chr14_disome	YMD689	5
RLS618	chr14_disome	YMD689	5
RLS618	chr14_disome	YMD689	5
RLS618	chr14_disome	YMD689	5
RLS618	chr14_disome	YMD689	7
RLS618	chr14_disome	YMD689	7
RLS618	chr14_disome	YMD689	7
RLS618	chr14_disome	YMD689	7
RLS618	chr14_disome	YMD689	8
RLS618	chr14_disome	YMD689	8
RLS618	chr14_disome	YMD689	8
RLS618	chr14_disome	YMD689	8
RLS618	chr14_disome	YMD689	8
RLS618	chr14_disome	YMD689	8
RLS618	chr14_disome	YMD689	9
RLS618	chr14_disome	YMD689	9
RLS618	chr14_disome	YMD689	9
RLS618	chr14_disome	YMD689	10
RLS618	chr14_disome	YMD689	10
RLS618	chr14_disome	YMD689	11
RLS618	chr14_disome	YMD689	11
RLS618	chr14_disome	YMD689	11
RLS618	chr14_disome	YMD689	11
RLS618	chr14_disome	YMD689	11
RLS618	chr14_disome	YMD689	11
RLS618	chr14_disome	YMD689	12
RLS618	chr14_disome	YMD689	12
RLS618	chr14_disome	YMD689	14
RLS675	chr14_disome	YMD689	4
RLS675	chr14_disome	YMD689	4
RLS675	chr14_disome	YMD689	4
RLS675	chr14_disome	YMD689	5
RLS675	chr14_disome	YMD689	5
RLS675	chr14_disome	YMD689	5
RLS675	chr14_disome	YMD689	5
RLS675	chr14_disome	YMD689	5
RLS675	chr14_disome	YMD689	5
RLS675	chr14_disome	YMD689	6
RLS675	chr14_disome	YMD689	6
RLS675	chr14_disome	YMD689	6
RLS675	chr14_disome	YMD689	7
RLS675	chr14_disome	YMD689	7
RLS675	chr14_disome	YMD689	8
RLS675	chr14_disome	YMD689	8
RLS675	chr14_disome	YMD689	8
RLS675	chr14_disome	YMD689	8
RLS675	chr14_disome	YMD689	8
RLS675	chr14_disome	YMD689	9
RLS675	chr14_disome	YMD689	9
RLS675	chr14_disome	YMD689	10
RLS675	chr14_disome	YMD689	10
RLS675	chr14_disome	YMD689	10
RLS675	chr14_disome	YMD689	10
RLS675	chr14_disome	YMD689	10
RLS675	chr14_disome	YMD689	10
RLS675	chr14_disome	YMD689	11
RLS675	chr14_disome	YMD689	11
RLS675	chr14_disome	YMD689	11
RLS675	chr14_disome	YMD689	11
RLS675	chr14_disome	YMD689	11
RLS675	chr14_disome	YMD689	12
RLS675	chr14_disome	YMD689	12
RLS675	chr14_disome	YMD689	12
RLS675	chr14_disome	YMD689	12
RLS675	chr14_disome	YMD689	13
RLS675	chr14_disome	YMD689	13
RLS675	chr14_disome	YMD689	13
RLS675	chr14_disome	YMD689	16
RLS701	chr14_disome	YMD689	3
RLS701	chr14_disome	YMD689	4
RLS701	chr14_disome	YMD689	4
RLS701	chr14_disome	YMD689	5
RLS701	chr14_disome	YMD689	5
RLS701	chr14_disome	YMD689	5
RLS701	chr14_disome	YMD689	5
RLS701	chr14_disome	YMD689	6
RLS701	chr14_disome	YMD689	6
RLS701	chr14_disome	YMD689	6
RLS701	chr14_disome	YMD689	6
RLS701	chr14_disome	YMD689	7
RLS701	chr14_disome	YMD689	7
RLS701	chr14_disome	YMD689	7
RLS701	chr14_disome	YMD689	8
RLS701	chr14_disome	YMD689	8
RLS701	chr14_disome	YMD689	8
RLS701	chr14_disome	YMD689	8
RLS701	chr14_disome	YMD689	9
RLS701	chr14_disome	YMD689	14
RLS736	chr14_disome	YMD689	1
RLS736	chr14_disome	YMD689	1
RLS736	chr14_disome	YMD689	4
RLS736	chr14_disome	YMD689	5
RLS736	chr14_disome	YMD689	6
RLS736	chr14_disome	YMD689	6
RLS736	chr14_disome	YMD689	7
RLS736	chr14_disome	YMD689	7
RLS736	chr14_disome	YMD689	7
RLS736	chr14_disome	YMD689	8
RLS736	chr14_disome	YMD689	8
RLS736	chr14_disome	YMD689	8
RLS736	chr14_disome	YMD689	10
RLS736	chr14_disome	YMD689	10
RLS736	chr14_disome	YMD689	11
RLS736	chr14_disome	YMD689	11
RLS736	chr14_disome	YMD689	11
RLS736	chr14_disome	YMD689	12
RLS736	chr14_disome	YMD689	12
RLS736	chr14_disome	YMD689	13
RLS797	chr14_disome	YMD689	2
RLS797	chr14_disome	YMD689	5
RLS797	chr14_disome	YMD689	5
RLS797	chr14_disome	YMD689	6
RLS797	chr14_disome	YMD689	6
RLS797	chr14_disome	YMD689	7
RLS797	chr14_disome	YMD689	7
RLS797	chr14_disome	YMD689	7
RLS797	chr14_disome	YMD689	8
RLS797	chr14_disome	YMD689	8
RLS797	chr14_disome	YMD689	9
RLS797	chr14_disome	YMD689	9
RLS797	chr14_disome	YMD689	9
RLS797	chr14_disome	YMD689	9
RLS797	chr14_disome	YMD689	9
RLS797	chr14_disome	YMD689	11
RLS797	chr14_disome	YMD689	11
RLS797	chr14_disome	YMD689	12
RLS797	chr14_disome	YMD689	13
RLS797	chr14_disome	YMD689	13
RLS797	chr14_disome	YMD689	13
RLS797	chr14_disome	YMD689	14
RLS797	chr14_disome	YMD689	14
RLS797	chr14_disome	YMD689	14
RLS797	chr14_disome	YMD689	14
RLS797	chr14_disome	YMD689	15
RLS797	chr14_disome	YMD689	16
RLS797	chr14_disome	YMD689	16
RLS797	chr14_disome	YMD689	16
RLS797	chr14_disome	YMD689	17
RLS797	chr14_disome	YMD689	17
RLS797	chr14_disome	YMD689	18
RLS797	chr14_disome	YMD689	18
RLS797	chr14_disome	YMD689	19
RLS797	chr14_disome	YMD689	21
RLS797	chr14_disome	YMD689	22
RLS797	chr14_disome	YMD689	23
RLS797	chr14_disome	YMD689	28
RLS797	chr14_disome	YMD689	34
RLS797	chr14_disome	YMD689	35
RLS859	chr14_disome	YMD689	1
RLS859	chr14_disome	YMD689	1
RLS859	chr14_disome	YMD689	1
RLS859	chr14_disome	YMD689	1
RLS859	chr14_disome	YMD689	2
RLS859	chr14_disome	YMD689	2
RLS859	chr14_disome	YMD689	2
RLS859	chr14_disome	YMD689	3
RLS859	chr14_disome	YMD689	3
RLS859	chr14_disome	YMD689	3
RLS859	chr14_disome	YMD689	3
RLS859	chr14_disome	YMD689	4
RLS859	chr14_disome	YMD689	4
RLS859	chr14_disome	YMD689	4
RLS859	chr14_disome	YMD689	5
RLS859	chr14_disome	YMD689	5
RLS859	chr14_disome	YMD689	5
RLS859	chr14_disome	YMD689	5
RLS859	chr14_disome	YMD689	5
RLS859	chr14_disome	YMD689	5
RLS859	chr14_disome	YMD689	5
RLS859	chr14_disome	YMD689	6
RLS859	chr14_disome	YMD689	6
RLS859	chr14_disome	YMD689	6
RLS859	chr14_disome	YMD689	6
RLS859	chr14_disome	YMD689	6
RLS859	chr14_disome	YMD689	7
RLS859	chr14_disome	YMD689	7
RLS859	chr14_disome	YMD689	8
RLS859	chr14_disome	YMD689	8
RLS859	chr14_disome	YMD689	9
RLS859	chr14_disome	YMD689	10
RLS859	chr14_disome	YMD689	10
RLS859	chr14_disome	YMD689	11
RLS859	chr14_disome	YMD689	11
RLS859	chr14_disome	YMD689	11
RLS859	chr14_disome	YMD689	14
RLS859	chr14_disome	YMD689	14
RLS859	chr14_disome	YMD689	15
RLS863	chr14_disome	YMD689	1
RLS863	chr14_disome	YMD689	1
RLS863	chr14_disome	YMD689	2
RLS863	chr14_disome	YMD689	2
RLS863	chr14_disome	YMD689	2
RLS863	chr14_disome	YMD689	2
RLS863	chr14_disome	YMD689	2
RLS863	chr14_disome	YMD689	3
RLS863	chr14_disome	YMD689	3
RLS863	chr14_disome	YMD689	3
RLS863	chr14_disome	YMD689	3
RLS863	chr14_disome	YMD689	3
RLS863	chr14_disome	YMD689	4
RLS863	chr14_disome	YMD689	4
RLS863	chr14_disome	YMD689	4
RLS863	chr14_disome	YMD689	4
RLS863	chr14_disome	YMD689	4
RLS863	chr14_disome	YMD689	4
RLS863	chr14_disome	YMD689	4
RLS863	chr14_disome	YMD689	4
RLS863	chr14_disome	YMD689	4
RLS863	chr14_disome	YMD689	5
RLS863	chr14_disome	YMD689	5
RLS863	chr14_disome	YMD689	5
RLS863	chr14_disome	YMD689	5
RLS863	chr14_disome	YMD689	6
RLS863	chr14_disome	YMD689	6
RLS863	chr14_disome	YMD689	6
RLS863	chr14_disome	YMD689	6
RLS863	chr14_disome	YMD689	6
RLS863	chr14_disome	YMD689	7
RLS863	chr14_disome	YMD689	7
RLS863	chr14_disome	YMD689	8
RLS863	chr14_disome	YMD689	8
RLS863	chr14_disome	YMD689	8
RLS863	chr14_disome	YMD689	8
RLS863	chr14_disome	YMD689	9
RLS863	chr14_disome	YMD689	9
RLS863	chr14_disome	YMD689	9
RLS863	chr14_disome	YMD689	12
RLS736	chr14_disome_14c1	YMD266	3
RLS736	chr14_disome_14c1	YMD266	4
RLS736	chr14_disome_14c1	YMD266	6
RLS736	chr14_disome_14c1	YMD266	7
RLS736	chr14_disome_14c1	YMD266	9
RLS736	chr14_disome_14c1	YMD266	9
RLS736	chr14_disome_14c1	YMD266	10
RLS736	chr14_disome_14c1	YMD266	10
RLS736	chr14_disome_14c1	YMD266	10
RLS736	chr14_disome_14c1	YMD266	10
RLS736	chr14_disome_14c1	YMD266	10
RLS736	chr14_disome_14c1	YMD266	11
RLS736	chr14_disome_14c1	YMD266	11
RLS736	chr14_disome_14c1	YMD266	11
RLS736	chr14_disome_14c1	YMD266	11
RLS736	chr14_disome_14c1	YMD266	12
RLS736	chr14_disome_14c1	YMD266	12
RLS736	chr14_disome_14c1	YMD266	12
RLS736	chr14_disome_14c1	YMD266	12
RLS736	chr14_disome_14c1	YMD266	13
RLS736	chr14_disome_14c1	YMD266	13
RLS736	chr14_disome_14c1	YMD266	14
RLS736	chr14_disome_14c1	YMD266	14
RLS736	chr14_disome_14c1	YMD266	14
RLS736	chr14_disome_14c1	YMD266	15
RLS736	chr14_disome_14c1	YMD266	15
RLS736	chr14_disome_14c1	YMD266	15
RLS736	chr14_disome_14c1	YMD266	15
RLS736	chr14_disome_14c1	YMD266	15
RLS736	chr14_disome_14c1	YMD266	16
RLS736	chr14_disome_14c1	YMD266	17
RLS736	chr14_disome_14c1	YMD266	17
RLS736	chr14_disome_14c1	YMD266	17
RLS736	chr14_disome_14c1	YMD266	17
RLS736	chr14_disome_14c1	YMD266	18
RLS736	chr14_disome_14c1	YMD266	23
RLS736	chr14_disome_14c1	YMD266	23
RLS736	chr14_disome_14c1	YMD266	28
RLS736	chr14_disome_14c1	YMD266	29
RLS736	chr14_disome_14c1	YMD266	32
RLS736	chr14_disome_14c2	YMD267	1
RLS736	chr14_disome_14c2	YMD267	2
RLS736	chr14_disome_14c2	YMD267	2
RLS736	chr14_disome_14c2	YMD267	2
RLS736	chr14_disome_14c2	YMD267	2
RLS736	chr14_disome_14c2	YMD267	2
RLS736	chr14_disome_14c2	YMD267	2
RLS736	chr14_disome_14c2	YMD267	4
RLS736	chr14_disome_14c2	YMD267	4
RLS736	chr14_disome_14c2	YMD267	4
RLS736	chr14_disome_14c2	YMD267	4
RLS736	chr14_disome_14c2	YMD267	4
RLS736	chr14_disome_14c2	YMD267	5
RLS736	chr14_disome_14c2	YMD267	5
RLS736	chr14_disome_14c2	YMD267	5
RLS736	chr14_disome_14c2	YMD267	5
RLS736	chr14_disome_14c2	YMD267	6
RLS736	chr14_disome_14c2	YMD267	6
RLS736	chr14_disome_14c2	YMD267	7
RLS736	chr14_disome_14c2	YMD267	7
RLS736	chr14_disome_14c2	YMD267	8
RLS736	chr14_disome_14c2	YMD267	8
RLS736	chr14_disome_14c2	YMD267	8
RLS736	chr14_disome_14c2	YMD267	8
RLS736	chr14_disome_14c2	YMD267	9
RLS736	chr14_disome_14c2	YMD267	9
RLS736	chr14_disome_14c2	YMD267	9
RLS736	chr14_disome_14c2	YMD267	10
RLS736	chr14_disome_14c2	YMD267	10
RLS736	chr14_disome_14c2	YMD267	11
RLS736	chr14_disome_14c2	YMD267	11
RLS736	chr14_disome_14c2	YMD267	11
RLS736	chr14_disome_14c2	YMD267	11
RLS736	chr14_disome_14c2	YMD267	12
RLS736	chr14_disome_14c2	YMD267	13
RLS736	chr14_disome_14c2	YMD267	14
RLS736	chr14_disome_14c2	YMD267	14
RLS736	chr14_disome_14c2	YMD267	16
RLS736	chr14_disome_14c2	YMD267	17
RLS736	chr14_disome_14c2	YMD267	18
RLS859	chr14_disome_14c2	YMD267	2
RLS859	chr14_disome_14c2	YMD267	2
RLS859	chr14_disome_14c2	YMD267	2
RLS859	chr14_disome_14c2	YMD267	2
RLS859	chr14_disome_14c2	YMD267	3
RLS859	chr14_disome_14c2	YMD267	4
RLS859	chr14_disome_14c2	YMD267	4
RLS859	chr14_disome_14c2	YMD267	4
RLS859	chr14_disome_14c2	YMD267	5
RLS859	chr14_disome_14c2	YMD267	5
RLS859	chr14_disome_14c2	YMD267	5
RLS859	chr14_disome_14c2	YMD267	5
RLS859	chr14_disome_14c2	YMD267	6
RLS859	chr14_disome_14c2	YMD267	6
RLS859	chr14_disome_14c2	YMD267	6
RLS859	chr14_disome_14c2	YMD267	7
RLS859	chr14_disome_14c2	YMD267	7
RLS859	chr14_disome_14c2	YMD267	7
RLS859	chr14_disome_14c2	YMD267	7
RLS859	chr14_disome_14c2	YMD267	8
RLS859	chr14_disome_14c2	YMD267	8
RLS859	chr14_disome_14c2	YMD267	8
RLS859	chr14_disome_14c2	YMD267	9
RLS859	chr14_disome_14c2	YMD267	9
RLS859	chr14_disome_14c2	YMD267	9
RLS859	chr14_disome_14c2	YMD267	9
RLS859	chr14_disome_14c2	YMD267	10
RLS859	chr14_disome_14c2	YMD267	10
RLS859	chr14_disome_14c2	YMD267	10
RLS859	chr14_disome_14c2	YMD267	10
RLS859	chr14_disome_14c2	YMD267	10
RLS859	chr14_disome_14c2	YMD267	10
RLS859	chr14_disome_14c2	YMD267	12
RLS859	chr14_disome_14c2	YMD267	12
RLS859	chr14_disome_14c2	YMD267	12
RLS859	chr14_disome_14c2	YMD267	13
RLS859	chr14_disome_14c2	YMD267	14
RLS859	chr14_disome_14c2	YMD267	22
RLS859	chr14_disome_14c2	YMD267	22
RLS859	chr14_disome_14c2	YMD267	25
RLS863	chr14_disome_14c2	YMD267	1
RLS863	chr14_disome_14c2	YMD267	1
RLS863	chr14_disome_14c2	YMD267	1
RLS863	chr14_disome_14c2	YMD267	2
RLS863	chr14_disome_14c2	YMD267	3
RLS863	chr14_disome_14c2	YMD267	3
RLS863	chr14_disome_14c2	YMD267	3
RLS863	chr14_disome_14c2	YMD267	3
RLS863	chr14_disome_14c2	YMD267	3
RLS863	chr14_disome_14c2	YMD267	4
RLS863	chr14_disome_14c2	YMD267	4
RLS863	chr14_disome_14c2	YMD267	4
RLS863	chr14_disome_14c2	YMD267	4
RLS863	chr14_disome_14c2	YMD267	4
RLS863	chr14_disome_14c2	YMD267	5
RLS863	chr14_disome_14c2	YMD267	5
RLS863	chr14_disome_14c2	YMD267	5
RLS863	chr14_disome_14c2	YMD267	5
RLS863	chr14_disome_14c2	YMD267	5
RLS863	chr14_disome_14c2	YMD267	6
RLS863	chr14_disome_14c2	YMD267	6
RLS863	chr14_disome_14c2	YMD267	6
RLS863	chr14_disome_14c2	YMD267	6
RLS863	chr14_disome_14c2	YMD267	6
RLS863	chr14_disome_14c2	YMD267	6
RLS863	chr14_disome_14c2	YMD267	6
RLS863	chr14_disome_14c2	YMD267	7
RLS863	chr14_disome_14c2	YMD267	7
RLS863	chr14_disome_14c2	YMD267	7
RLS863	chr14_disome_14c2	YMD267	7
RLS863	chr14_disome_14c2	YMD267	7
RLS863	chr14_disome_14c2	YMD267	7
RLS863	chr14_disome_14c2	YMD267	7
RLS863	chr14_disome_14c2	YMD267	8
RLS863	chr14_disome_14c2	YMD267	8
RLS863	chr14_disome_14c2	YMD267	8
RLS863	chr14_disome_14c2	YMD267	8
RLS863	chr14_disome_14c2	YMD267	11
RLS863	chr14_disome_14c2	YMD267	11
RLS1221	chr14_disome_bul1D_c1	YGO1278	3
RLS1221	chr14_disome_bul1D_c1	YGO1278	3
RLS1221	chr14_disome_bul1D_c1	YGO1278	3
RLS1221	chr14_disome_bul1D_c1	YGO1278	3
RLS1221	chr14_disome_bul1D_c1	YGO1278	4
RLS1221	chr14_disome_bul1D_c1	YGO1278	4
RLS1221	chr14_disome_bul1D_c1	YGO1278	5
RLS1221	chr14_disome_bul1D_c1	YGO1278	6
RLS1221	chr14_disome_bul1D_c1	YGO1278	6
RLS1221	chr14_disome_bul1D_c1	YGO1278	7
RLS1221	chr14_disome_bul1D_c1	YGO1278	7
RLS1221	chr14_disome_bul1D_c1	YGO1278	7
RLS1221	chr14_disome_bul1D_c1	YGO1278	7
RLS1221	chr14_disome_bul1D_c1	YGO1278	7
RLS1221	chr14_disome_bul1D_c1	YGO1278	7
RLS1221	chr14_disome_bul1D_c1	YGO1278	7
RLS1221	chr14_disome_bul1D_c1	YGO1278	8
RLS1221	chr14_disome_bul1D_c1	YGO1278	8
RLS1221	chr14_disome_bul1D_c1	YGO1278	8
RLS1221	chr14_disome_bul1D_c1	YGO1278	8
RLS1221	chr14_disome_bul1D_c1	YGO1278	8
RLS1221	chr14_disome_bul1D_c1	YGO1278	9
RLS1221	chr14_disome_bul1D_c1	YGO1278	9
RLS1221	chr14_disome_bul1D_c1	YGO1278	9
RLS1221	chr14_disome_bul1D_c1	YGO1278	10
RLS1221	chr14_disome_bul1D_c1	YGO1278	10
RLS1221	chr14_disome_bul1D_c1	YGO1278	11
RLS1221	chr14_disome_bul1D_c1	YGO1278	11
RLS1221	chr14_disome_bul1D_c1	YGO1278	11
RLS1221	chr14_disome_bul1D_c1	YGO1278	11
RLS1221	chr14_disome_bul1D_c1	YGO1278	11
RLS1221	chr14_disome_bul1D_c1	YGO1278	11
RLS1221	chr14_disome_bul1D_c1	YGO1278	12
RLS1221	chr14_disome_bul1D_c1	YGO1278	12
RLS1221	chr14_disome_bul1D_c1	YGO1278	14
RLS1221	chr14_disome_bul1D_c1	YGO1278	14
RLS1221	chr14_disome_bul1D_c1	YGO1278	14
RLS1221	chr14_disome_bul1D_c1	YGO1278	15
RLS1221	chr14_disome_bul1D_c1	YGO1278	16
RLS1221	chr14_disome_bul1D_c1	YGO1278	19
RLS618	chr15_disome	YMD690	1
RLS618	chr15_disome	YMD690	3
RLS618	chr15_disome	YMD690	4
RLS618	chr15_disome	YMD690	4
RLS618	chr15_disome	YMD690	4
RLS618	chr15_disome	YMD690	5
RLS618	chr15_disome	YMD690	5
RLS618	chr15_disome	YMD690	5
RLS618	chr15_disome	YMD690	6
RLS618	chr15_disome	YMD690	6
RLS618	chr15_disome	YMD690	7
RLS618	chr15_disome	YMD690	7
RLS618	chr15_disome	YMD690	7
RLS618	chr15_disome	YMD690	7
RLS618	chr15_disome	YMD690	7
RLS618	chr15_disome	YMD690	7
RLS618	chr15_disome	YMD690	7
RLS618	chr15_disome	YMD690	7
RLS618	chr15_disome	YMD690	8
RLS618	chr15_disome	YMD690	9
RLS618	chr15_disome	YMD690	9
RLS618	chr15_disome	YMD690	9
RLS618	chr15_disome	YMD690	9
RLS618	chr15_disome	YMD690	9
RLS618	chr15_disome	YMD690	9
RLS618	chr15_disome	YMD690	10
RLS618	chr15_disome	YMD690	10
RLS618	chr15_disome	YMD690	10
RLS618	chr15_disome	YMD690	10
RLS618	chr15_disome	YMD690	10
RLS618	chr15_disome	YMD690	11
RLS618	chr15_disome	YMD690	12
RLS618	chr15_disome	YMD690	13
RLS618	chr15_disome	YMD690	13
RLS618	chr15_disome	YMD690	15
RLS618	chr15_disome	YMD690	15
RLS618	chr15_disome	YMD690	15
RLS618	chr15_disome	YMD690	16
RLS618	chr15_disome	YMD690	17
RLS675	chr15_disome	YMD690	3
RLS675	chr15_disome	YMD690	4
RLS675	chr15_disome	YMD690	4
RLS675	chr15_disome	YMD690	4
RLS675	chr15_disome	YMD690	5
RLS675	chr15_disome	YMD690	5
RLS675	chr15_disome	YMD690	6
RLS675	chr15_disome	YMD690	6
RLS675	chr15_disome	YMD690	6
RLS675	chr15_disome	YMD690	8
RLS675	chr15_disome	YMD690	9
RLS675	chr15_disome	YMD690	10
RLS675	chr15_disome	YMD690	11
RLS675	chr15_disome	YMD690	11
RLS675	chr15_disome	YMD690	12
RLS675	chr15_disome	YMD690	13
RLS675	chr15_disome	YMD690	13
RLS675	chr15_disome	YMD690	14
RLS675	chr15_disome	YMD690	14
RLS675	chr15_disome	YMD690	15
RLS675	chr15_disome	YMD690	17
RLS675	chr15_disome	YMD690	18
RLS675	chr15_disome	YMD690	19
RLS675	chr15_disome	YMD690	19
RLS675	chr15_disome	YMD690	20
RLS675	chr15_disome	YMD690	20
RLS675	chr15_disome	YMD690	20
RLS675	chr15_disome	YMD690	22
RLS675	chr15_disome	YMD690	23
RLS675	chr15_disome	YMD690	23
RLS675	chr15_disome	YMD690	24
RLS675	chr15_disome	YMD690	25
RLS675	chr15_disome	YMD690	26
RLS675	chr15_disome	YMD690	26
RLS675	chr15_disome	YMD690	26
RLS675	chr15_disome	YMD690	27
RLS675	chr15_disome	YMD690	27
RLS675	chr15_disome	YMD690	30
RLS675	chr15_disome	YMD690	31
RLS675	chr15_disome	YMD690	31
RLS736	chr15_disome	YMD690	3
RLS736	chr15_disome	YMD690	4
RLS736	chr15_disome	YMD690	5
RLS736	chr15_disome	YMD690	6
RLS736	chr15_disome	YMD690	6
RLS736	chr15_disome	YMD690	7
RLS736	chr15_disome	YMD690	9
RLS736	chr15_disome	YMD690	9
RLS736	chr15_disome	YMD690	10
RLS736	chr15_disome	YMD690	10
RLS736	chr15_disome	YMD690	11
RLS736	chr15_disome	YMD690	12
RLS736	chr15_disome	YMD690	12
RLS736	chr15_disome	YMD690	13
RLS736	chr15_disome	YMD690	13
RLS736	chr15_disome	YMD690	13
RLS736	chr15_disome	YMD690	13
RLS736	chr15_disome	YMD690	17
RLS736	chr15_disome	YMD690	17
RLS736	chr15_disome	YMD690	17
RLS797	chr15_disome	YMD690	3
RLS797	chr15_disome	YMD690	4
RLS797	chr15_disome	YMD690	5
RLS797	chr15_disome	YMD690	6
RLS797	chr15_disome	YMD690	6
RLS797	chr15_disome	YMD690	6
RLS797	chr15_disome	YMD690	7
RLS797	chr15_disome	YMD690	8
RLS797	chr15_disome	YMD690	9
RLS797	chr15_disome	YMD690	9
RLS797	chr15_disome	YMD690	9
RLS797	chr15_disome	YMD690	10
RLS797	chr15_disome	YMD690	10
RLS797	chr15_disome	YMD690	12
RLS797	chr15_disome	YMD690	14
RLS797	chr15_disome	YMD690	15
RLS797	chr15_disome	YMD690	16
RLS797	chr15_disome	YMD690	16
RLS797	chr15_disome	YMD690	16
RLS797	chr15_disome	YMD690	16
RLS797	chr15_disome	YMD690	18
RLS797	chr15_disome	YMD690	19
RLS797	chr15_disome	YMD690	19
RLS797	chr15_disome	YMD690	20
RLS797	chr15_disome	YMD690	20
RLS797	chr15_disome	YMD690	20
RLS797	chr15_disome	YMD690	21
RLS797	chr15_disome	YMD690	21
RLS797	chr15_disome	YMD690	21
RLS797	chr15_disome	YMD690	21
RLS797	chr15_disome	YMD690	22
RLS797	chr15_disome	YMD690	24
RLS797	chr15_disome	YMD690	24
RLS797	chr15_disome	YMD690	27
RLS797	chr15_disome	YMD690	28
RLS797	chr15_disome	YMD690	30
RLS797	chr15_disome	YMD690	30
RLS797	chr15_disome	YMD690	34
RLS797	chr15_disome	YMD690	40
RLS736	chr15_disome_14c1	YMD268	4
RLS736	chr15_disome_14c1	YMD268	7
RLS736	chr15_disome_14c1	YMD268	8
RLS736	chr15_disome_14c1	YMD268	9
RLS736	chr15_disome_14c1	YMD268	9
RLS736	chr15_disome_14c1	YMD268	9
RLS736	chr15_disome_14c1	YMD268	10
RLS736	chr15_disome_14c1	YMD268	11
RLS736	chr15_disome_14c1	YMD268	12
RLS736	chr15_disome_14c1	YMD268	12
RLS736	chr15_disome_14c1	YMD268	12
RLS736	chr15_disome_14c1	YMD268	12
RLS736	chr15_disome_14c1	YMD268	13
RLS736	chr15_disome_14c1	YMD268	14
RLS736	chr15_disome_14c1	YMD268	14
RLS736	chr15_disome_14c1	YMD268	15
RLS736	chr15_disome_14c1	YMD268	16
RLS736	chr15_disome_14c1	YMD268	16
RLS736	chr15_disome_14c1	YMD268	16
RLS736	chr15_disome_14c1	YMD268	17
RLS736	chr15_disome_14c1	YMD268	17
RLS736	chr15_disome_14c1	YMD268	19
RLS736	chr15_disome_14c1	YMD268	19
RLS736	chr15_disome_14c1	YMD268	20
RLS736	chr15_disome_14c1	YMD268	20
RLS736	chr15_disome_14c1	YMD268	20
RLS736	chr15_disome_14c1	YMD268	21
RLS736	chr15_disome_14c1	YMD268	22
RLS736	chr15_disome_14c1	YMD268	23
RLS736	chr15_disome_14c1	YMD268	23
RLS736	chr15_disome_14c1	YMD268	24
RLS736	chr15_disome_14c1	YMD268	25
RLS736	chr15_disome_14c1	YMD268	25
RLS736	chr15_disome_14c1	YMD268	25
RLS736	chr15_disome_14c1	YMD268	27
RLS736	chr15_disome_14c1	YMD268	29
RLS736	chr15_disome_14c1	YMD268	34
RLS736	chr15_disome_14c1	YMD268	39
RLS736	chr15_disome_14c2	YMD269	6
RLS736	chr15_disome_14c2	YMD269	7
RLS736	chr15_disome_14c2	YMD269	8
RLS736	chr15_disome_14c2	YMD269	9
RLS736	chr15_disome_14c2	YMD269	10
RLS736	chr15_disome_14c2	YMD269	16
RLS736	chr15_disome_14c2	YMD269	16
RLS736	chr15_disome_14c2	YMD269	17
RLS736	chr15_disome_14c2	YMD269	18
RLS736	chr15_disome_14c2	YMD269	19
RLS736	chr15_disome_14c2	YMD269	19
RLS736	chr15_disome_14c2	YMD269	19
RLS736	chr15_disome_14c2	YMD269	19
RLS736	chr15_disome_14c2	YMD269	20
RLS736	chr15_disome_14c2	YMD269	20
RLS736	chr15_disome_14c2	YMD269	20
RLS736	chr15_disome_14c2	YMD269	20
RLS736	chr15_disome_14c2	YMD269	23
RLS736	chr15_disome_14c2	YMD269	23
RLS736	chr15_disome_14c2	YMD269	24
RLS618	chr16_disome	YMD691	1
RLS618	chr16_disome	YMD691	2
RLS618	chr16_disome	YMD691	3
RLS618	chr16_disome	YMD691	8
RLS618	chr16_disome	YMD691	9
RLS618	chr16_disome	YMD691	9
RLS618	chr16_disome	YMD691	10
RLS618	chr16_disome	YMD691	10
RLS618	chr16_disome	YMD691	11
RLS618	chr16_disome	YMD691	11
RLS618	chr16_disome	YMD691	13
RLS618	chr16_disome	YMD691	13
RLS618	chr16_disome	YMD691	13
RLS618	chr16_disome	YMD691	13
RLS618	chr16_disome	YMD691	14
RLS618	chr16_disome	YMD691	14
RLS618	chr16_disome	YMD691	15
RLS618	chr16_disome	YMD691	15
RLS618	chr16_disome	YMD691	15
RLS618	chr16_disome	YMD691	15
RLS618	chr16_disome	YMD691	16
RLS618	chr16_disome	YMD691	16
RLS618	chr16_disome	YMD691	17
RLS618	chr16_disome	YMD691	19
RLS618	chr16_disome	YMD691	20
RLS618	chr16_disome	YMD691	20
RLS618	chr16_disome	YMD691	20
RLS618	chr16_disome	YMD691	21
RLS618	chr16_disome	YMD691	21
RLS618	chr16_disome	YMD691	22
RLS618	chr16_disome	YMD691	22
RLS618	chr16_disome	YMD691	23
RLS618	chr16_disome	YMD691	23
RLS618	chr16_disome	YMD691	24
RLS618	chr16_disome	YMD691	25
RLS618	chr16_disome	YMD691	25
RLS618	chr16_disome	YMD691	26
RLS618	chr16_disome	YMD691	27
RLS618	chr16_disome	YMD691	28
RLS618	chr16_disome	YMD691	28
RLS675	chr16_disome	YMD691	3
RLS675	chr16_disome	YMD691	9
RLS675	chr16_disome	YMD691	9
RLS675	chr16_disome	YMD691	10
RLS675	chr16_disome	YMD691	11
RLS675	chr16_disome	YMD691	13
RLS675	chr16_disome	YMD691	13
RLS675	chr16_disome	YMD691	14
RLS675	chr16_disome	YMD691	14
RLS675	chr16_disome	YMD691	15
RLS675	chr16_disome	YMD691	16
RLS675	chr16_disome	YMD691	16
RLS675	chr16_disome	YMD691	17
RLS675	chr16_disome	YMD691	17
RLS675	chr16_disome	YMD691	17
RLS675	chr16_disome	YMD691	17
RLS675	chr16_disome	YMD691	17
RLS675	chr16_disome	YMD691	18
RLS675	chr16_disome	YMD691	18
RLS675	chr16_disome	YMD691	18
RLS675	chr16_disome	YMD691	19
RLS675	chr16_disome	YMD691	19
RLS675	chr16_disome	YMD691	19
RLS675	chr16_disome	YMD691	20
RLS675	chr16_disome	YMD691	20
RLS675	chr16_disome	YMD691	20
RLS675	chr16_disome	YMD691	21
RLS675	chr16_disome	YMD691	21
RLS675	chr16_disome	YMD691	21
RLS675	chr16_disome	YMD691	22
RLS675	chr16_disome	YMD691	22
RLS675	chr16_disome	YMD691	22
RLS675	chr16_disome	YMD691	22
RLS675	chr16_disome	YMD691	23
RLS675	chr16_disome	YMD691	23
RLS675	chr16_disome	YMD691	23
RLS675	chr16_disome	YMD691	24
RLS675	chr16_disome	YMD691	26
RLS675	chr16_disome	YMD691	26
RLS675	chr16_disome	YMD691	29
RLS797	chr16_disome	YMD691	1
RLS797	chr16_disome	YMD691	1
RLS797	chr16_disome	YMD691	1
RLS797	chr16_disome	YMD691	1
RLS797	chr16_disome	YMD691	2
RLS797	chr16_disome	YMD691	2
RLS797	chr16_disome	YMD691	2
RLS797	chr16_disome	YMD691	2
RLS797	chr16_disome	YMD691	2
RLS797	chr16_disome	YMD691	2
RLS797	chr16_disome	YMD691	3
RLS797	chr16_disome	YMD691	3
RLS797	chr16_disome	YMD691	3
RLS797	chr16_disome	YMD691	3
RLS797	chr16_disome	YMD691	3
RLS797	chr16_disome	YMD691	3
RLS797	chr16_disome	YMD691	3
RLS797	chr16_disome	YMD691	4
RLS797	chr16_disome	YMD691	4
RLS797	chr16_disome	YMD691	4
RLS797	chr16_disome	YMD691	4
RLS797	chr16_disome	YMD691	5
RLS797	chr16_disome	YMD691	5
RLS797	chr16_disome	YMD691	5
RLS797	chr16_disome	YMD691	5
RLS797	chr16_disome	YMD691	6
RLS797	chr16_disome	YMD691	6
RLS797	chr16_disome	YMD691	6
RLS797	chr16_disome	YMD691	6
RLS797	chr16_disome	YMD691	7
RLS797	chr16_disome	YMD691	7
RLS797	chr16_disome	YMD691	7
RLS797	chr16_disome	YMD691	7
RLS797	chr16_disome	YMD691	9
RLS797	chr16_disome	YMD691	9
RLS797	chr16_disome	YMD691	11
RLS797	chr16_disome	YMD691	14
RLS1221	chr16_disome_bul1D_c1	YGO1281	1
RLS1221	chr16_disome_bul1D_c1	YGO1281	2
RLS1221	chr16_disome_bul1D_c1	YGO1281	3
RLS1221	chr16_disome_bul1D_c1	YGO1281	3
RLS1221	chr16_disome_bul1D_c1	YGO1281	4
RLS1221	chr16_disome_bul1D_c1	YGO1281	5
RLS1221	chr16_disome_bul1D_c1	YGO1281	6
RLS1221	chr16_disome_bul1D_c1	YGO1281	6
RLS1221	chr16_disome_bul1D_c1	YGO1281	8
RLS1221	chr16_disome_bul1D_c1	YGO1281	8
RLS1221	chr16_disome_bul1D_c1	YGO1281	9
RLS1221	chr16_disome_bul1D_c1	YGO1281	9
RLS1221	chr16_disome_bul1D_c1	YGO1281	9
RLS1221	chr16_disome_bul1D_c1	YGO1281	9
RLS1221	chr16_disome_bul1D_c1	YGO1281	10
RLS1221	chr16_disome_bul1D_c1	YGO1281	10
RLS1221	chr16_disome_bul1D_c1	YGO1281	10
RLS1221	chr16_disome_bul1D_c1	YGO1281	11
RLS1221	chr16_disome_bul1D_c1	YGO1281	12
RLS1221	chr16_disome_bul1D_c1	YGO1281	12
RLS1221	chr16_disome_bul1D_c1	YGO1281	12
RLS1221	chr16_disome_bul1D_c1	YGO1281	13
RLS1221	chr16_disome_bul1D_c1	YGO1281	14
RLS1221	chr16_disome_bul1D_c1	YGO1281	14
RLS1221	chr16_disome_bul1D_c1	YGO1281	14
RLS1221	chr16_disome_bul1D_c1	YGO1281	14
RLS1221	chr16_disome_bul1D_c1	YGO1281	15
RLS1221	chr16_disome_bul1D_c1	YGO1281	15
RLS1221	chr16_disome_bul1D_c1	YGO1281	15
RLS1221	chr16_disome_bul1D_c1	YGO1281	15
RLS1221	chr16_disome_bul1D_c1	YGO1281	16
RLS1221	chr16_disome_bul1D_c1	YGO1281	16
RLS1221	chr16_disome_bul1D_c1	YGO1281	16
RLS1221	chr16_disome_bul1D_c1	YGO1281	17
RLS1221	chr16_disome_bul1D_c1	YGO1281	17
RLS1221	chr16_disome_bul1D_c1	YGO1281	18
RLS1221	chr16_disome_bul1D_c1	YGO1281	19
RLS1221	chr16_disome_bul1D_c1	YGO1281	19
RLS1221	chr16_disome_bul1D_c1	YGO1281	20
RLS1221	chr16_disome_bul1D_c1	YGO1281	23
RLS618	chr2_disome	YMD673	3
RLS618	chr2_disome	YMD673	4
[truncated: 3,587 more rows]
